# Supplementary material for: High-throughput transcriptome sequencing of the cold seep mussel Bathymodiolus platifrons
Source: Sci Rep. 2015 Nov 23;5:16597. doi: 10.1038/srep16597 (PMC4655397; doi:10.1038/srep16597)
Supplement: Supplementary Data File 1 [file srep16597-s2.xls]

## Sheet: Supplemental file 2
Seq. ID from CEMGA database	B. platifrons transcript no.	% id	alignment length	mistmatches	gap openings	Query start	Query end	Subject start	Subject end	Evalue	Bit-score
7291732___KOG0002	CL118.Contig13_All	86.27	51	7	0	1	51	71	223	2e-19	91.3
At3g02190___KOG0002	CL118.Contig13_All	73.17	41	11	0	2	42	95	217	1e-11	65.5
CE06883___KOG0002	CL118.Contig13_All	80.39	51	10	0	1	51	71	223	2e-16	81.6
Hs4506647___KOG0002	CL118.Contig13_All	78.43	51	11	0	1	51	71	223	8e-18	85.9
SPCC663.04___KOG0002	CL118.Contig13_All	68.63	51	16	0	1	51	71	223	7e-16	79.3
YJL189w___KOG0002	CL118.Contig13_All	70.59	51	15	0	1	51	71	223	5e-16	80.1
7295730___KOG0003	Unigene50666_All	81.25	96	18	0	15	110	289	2	3e-42	167
7295730___KOG0003	Unigene2744_All	95.06	81	4	0	43	123	2	244	5e-42	166
7295730___KOG0003	CL5995.Contig1_All	98.7	77	1	0	1	77	108	338	4e-39	156
7295730___KOG0003	CL5995.Contig1_All	100	63	0	0	1	63	336	524	4e-31	130
7295730___KOG0003	Unigene15534_All	98.7	77	1	0	1	77	344	114	4e-39	156
7295730___KOG0003	Unigene15534_All	100	38	0	0	1	38	116	3	1e-15	78.6
7295730___KOG0003	Unigene7193_All	100	76	0	0	1	76	514	287	5e-39	156
7295730___KOG0003	CL5995.Contig2_All	98.11	53	1	0	25	77	1	159	4e-25	110
7295730___KOG0003	CL5995.Contig2_All	100	39	0	0	1	39	157	273	2e-16	81.3
7295730___KOG0003	Unigene42333_All	100	48	0	0	1	48	144	1	9e-22	99
7295730___KOG0003	Unigene20934_All	57.14	77	33	0	1	77	87	317	3e-21	97.4
7295730___KOG0003	CL7082.Contig2_All	46.32	95	43	1	1	87	327	611	3e-15	77.4
7295730___KOG0003	CL7082.Contig1_All	46.32	95	43	1	1	87	327	611	3e-15	77.4
7295730___KOG0003	CL6606.Contig1_All	44.78	67	32	2	1	62	211	11	2e-08	55.1
7295730___KOG0003	CL6606.Contig2_All	47.76	67	30	3	1	62	211	11	2e-08	54.3
7295730___KOG0003	CL8205.Contig1_All	32.97	91	54	2	1	84	1159	887	1e-07	52.4
7295730___KOG0003	CL8205.Contig2_All	32.97	91	54	2	1	84	89	361	1e-07	52
7295730___KOG0003	Unigene28983_All	35.71	84	50	2	1	81	487	239	7e-07	49.7
7295730___KOG0003	Unigene20442_All	39.02	82	46	2	1	82	71	304	2e-06	48.5
7295730___KOG0003	Unigene6140_All	33.33	81	48	2	1	75	61	303	3e-06	47.4
7295730___KOG0003	Unigene18092_All	34.78	69	45	0	8	76	3122	3328	5e-06	47
7295730___KOG0003	Unigene18091_All	34.78	69	45	0	8	76	2139	2345	5e-06	47
7295730___KOG0003	CL1931.Contig3_All	34.78	69	45	0	8	76	3092	3298	5e-06	47
7295730___KOG0003	Unigene23566_All	36.07	61	39	0	1	61	48	230	3e-05	44.3
7295730___KOG0003	CL9917.Contig3_All	37.5	72	44	1	1	72	168	380	4e-05	43.9
7295730___KOG0003	CL9917.Contig2_All	37.5	72	44	1	1	72	36	248	4e-05	43.9
7295730___KOG0003	CL11132.Contig3_All	33.33	75	44	2	5	73	492	716	0.0005	40
7295730___KOG0003	Unigene731_All	36.36	77	47	2	1	76	1375	1148	0.0006	40
At3g52590___KOG0003	Unigene50666_All	82.29	96	17	0	15	110	289	2	3e-42	167
At3g52590___KOG0003	Unigene2744_All	87.65	81	10	0	43	123	2	244	2e-38	154
At3g52590___KOG0003	CL5995.Contig1_All	94.81	77	4	0	1	77	108	338	2e-37	151
At3g52590___KOG0003	CL5995.Contig1_All	95.24	63	3	0	1	63	336	524	2e-29	124
At3g52590___KOG0003	Unigene15534_All	94.81	77	4	0	1	77	344	114	2e-37	150
At3g52590___KOG0003	Unigene15534_All	94.74	38	2	0	1	38	116	3	2e-14	74.3
At3g52590___KOG0003	Unigene7193_All	96.05	76	3	0	1	76	514	287	5e-37	149
At3g52590___KOG0003	CL5995.Contig2_All	96.23	53	2	0	25	77	1	159	8e-25	109
At3g52590___KOG0003	CL5995.Contig2_All	94.87	39	2	0	1	39	157	273	4e-15	77
At3g52590___KOG0003	Unigene42333_All	95.83	48	2	0	1	48	144	1	2e-20	94.7
At3g52590___KOG0003	Unigene20934_All	55.84	77	34	0	1	77	87	317	3e-20	94.4
At3g52590___KOG0003	CL7082.Contig2_All	50	78	39	0	1	78	327	560	2e-13	71.2
At3g52590___KOG0003	CL7082.Contig1_All	50	78	39	0	1	78	327	560	2e-13	71.2
At3g52590___KOG0003	CL6606.Contig1_All	43.28	67	33	2	1	62	211	11	3e-08	53.9
At3g52590___KOG0003	CL6606.Contig2_All	46.27	67	31	3	1	62	211	11	5e-08	53.5
At3g52590___KOG0003	CL8205.Contig1_All	31.46	89	55	1	1	83	1159	893	2e-07	51.6
At3g52590___KOG0003	CL8205.Contig2_All	31.46	89	55	1	1	83	89	355	2e-07	51.2
At3g52590___KOG0003	Unigene20442_All	40.24	82	45	2	1	82	71	304	7e-07	49.7
At3g52590___KOG0003	Unigene28983_All	34.52	84	51	2	1	81	487	239	8e-07	49.7
At3g52590___KOG0003	Unigene18092_All	36.23	69	44	0	8	76	3122	3328	1e-06	48.9
At3g52590___KOG0003	Unigene18091_All	36.23	69	44	0	8	76	2139	2345	1e-06	48.9
At3g52590___KOG0003	CL1931.Contig3_All	36.23	69	44	0	8	76	3092	3298	1e-06	48.9
At3g52590___KOG0003	Unigene6140_All	32.1	81	49	2	1	75	61	303	6e-06	46.6
At3g52590___KOG0003	CL9917.Contig3_All	37.5	72	44	1	1	72	168	380	6e-05	43.1
At3g52590___KOG0003	CL9917.Contig2_All	37.5	72	44	1	1	72	36	248	6e-05	43.1
At3g52590___KOG0003	Unigene23566_All	34.43	61	40	0	1	61	48	230	8e-05	42.7
At3g52590___KOG0003	CL11132.Contig3_All	33.33	75	44	2	5	73	492	716	0.0002	41.2
At3g52590___KOG0003	Unigene15832_All	37.93	58	35	1	5	61	106	279	0.001	39.3
CE15495___KOG0003	Unigene50666_All	82.29	96	17	0	15	110	289	2	1e-42	168
CE15495___KOG0003	CL5995.Contig1_All	97.4	77	2	0	1	77	108	338	2e-38	154
CE15495___KOG0003	CL5995.Contig1_All	98.41	63	1	0	1	63	336	524	3e-30	127
CE15495___KOG0003	Unigene15534_All	97.4	77	2	0	1	77	344	114	2e-38	154
CE15495___KOG0003	Unigene15534_All	97.37	38	1	0	1	38	116	3	7e-15	76.3
CE15495___KOG0003	Unigene7193_All	98.68	76	1	0	1	76	514	287	3e-38	154
CE15495___KOG0003	Unigene2744_All	87.5	80	10	0	43	122	2	241	3e-37	150
CE15495___KOG0003	CL5995.Contig2_All	98.11	53	1	0	25	77	1	159	3e-25	110
CE15495___KOG0003	CL5995.Contig2_All	97.44	39	1	0	1	39	157	273	1e-15	78.6
CE15495___KOG0003	Unigene42333_All	97.92	48	1	0	1	48	144	1	6e-21	96.3
CE15495___KOG0003	Unigene20934_All	55.84	77	34	0	1	77	87	317	2e-20	94.4
CE15495___KOG0003	CL7082.Contig2_All	45.26	95	44	1	1	87	327	611	8e-15	75.9
CE15495___KOG0003	CL7082.Contig1_All	45.26	95	44	1	1	87	327	611	8e-15	75.9
CE15495___KOG0003	CL6606.Contig1_All	44.78	67	32	2	1	62	211	11	1e-08	55.8
CE15495___KOG0003	CL6606.Contig2_All	47.76	67	30	3	1	62	211	11	1e-08	55.1
CE15495___KOG0003	CL8205.Contig1_All	32.93	82	49	1	1	76	1159	914	1e-07	52
CE15495___KOG0003	CL8205.Contig2_All	32.93	82	49	1	1	76	89	334	2e-07	52
CE15495___KOG0003	Unigene28983_All	35.71	84	50	2	1	81	487	239	5e-07	50.1
CE15495___KOG0003	Unigene20442_All	39.02	82	46	2	1	82	71	304	1e-06	49.3
CE15495___KOG0003	Unigene6140_All	33.33	81	48	2	1	75	61	303	2e-06	47.8
CE15495___KOG0003	Unigene18092_All	34.78	69	45	0	8	76	3122	3328	5e-06	47
CE15495___KOG0003	Unigene18091_All	34.78	69	45	0	8	76	2139	2345	5e-06	47
CE15495___KOG0003	CL1931.Contig3_All	34.78	69	45	0	8	76	3092	3298	5e-06	47
CE15495___KOG0003	Unigene23566_All	37.7	61	38	0	1	61	48	230	8e-06	46.2
CE15495___KOG0003	CL9917.Contig3_All	37.5	72	44	1	1	72	168	380	3e-05	44.3
CE15495___KOG0003	CL9917.Contig2_All	37.5	72	44	1	1	72	36	248	3e-05	44.3
CE15495___KOG0003	CL11132.Contig3_All	33.33	75	44	2	5	73	492	716	0.0003	40.8
CE15495___KOG0003	Unigene731_All	36.36	77	47	2	1	76	1375	1148	0.0005	40
CE15495___KOG0003	Unigene15832_All	37.93	58	35	1	5	61	106	279	0.0006	39.7
Hs4507761___KOG0003	Unigene50666_All	80.21	96	19	0	15	110	289	2	3e-41	163
Hs4507761___KOG0003	Unigene2744_All	93.83	81	5	0	43	123	2	244	4e-41	163
Hs4507761___KOG0003	CL5995.Contig1_All	98.7	77	1	0	1	77	108	338	3e-39	156
Hs4507761___KOG0003	CL5995.Contig1_All	100	63	0	0	1	63	336	524	4e-31	130
Hs4507761___KOG0003	Unigene15534_All	98.7	77	1	0	1	77	344	114	4e-39	156
Hs4507761___KOG0003	Unigene15534_All	100	38	0	0	1	38	116	3	1e-15	79
Hs4507761___KOG0003	Unigene7193_All	100	76	0	0	1	76	514	287	5e-39	156
Hs4507761___KOG0003	CL5995.Contig2_All	98.11	53	1	0	25	77	1	159	4e-25	110
Hs4507761___KOG0003	CL5995.Contig2_All	100	39	0	0	1	39	157	273	2e-16	81.3
Hs4507761___KOG0003	Unigene42333_All	100	48	0	0	1	48	144	1	9e-22	99
Hs4507761___KOG0003	Unigene20934_All	57.14	77	33	0	1	77	87	317	3e-21	97.4
Hs4507761___KOG0003	CL7082.Contig2_All	46.32	95	43	1	1	87	327	611	6e-16	79.7
Hs4507761___KOG0003	CL7082.Contig1_All	46.32	95	43	1	1	87	327	611	6e-16	79.7
Hs4507761___KOG0003	CL6606.Contig1_All	44.78	67	32	2	1	62	211	11	2e-08	55.1
Hs4507761___KOG0003	CL6606.Contig2_All	47.76	67	30	3	1	62	211	11	2e-08	54.3
Hs4507761___KOG0003	CL8205.Contig1_All	32.93	82	49	1	1	76	1159	914	2e-07	51.6
Hs4507761___KOG0003	CL8205.Contig2_All	32.93	82	49	1	1	76	89	334	2e-07	51.6
Hs4507761___KOG0003	Unigene28983_All	35.71	84	50	2	1	81	487	239	6e-07	49.7
Hs4507761___KOG0003	Unigene20442_All	39.02	82	46	2	1	82	71	304	1e-06	48.5
Hs4507761___KOG0003	Unigene6140_All	33.33	81	48	2	1	75	61	303	3e-06	47.8
Hs4507761___KOG0003	Unigene18092_All	34.78	69	45	0	8	76	3122	3328	4e-06	47
Hs4507761___KOG0003	Unigene18091_All	34.78	69	45	0	8	76	2139	2345	4e-06	47
Hs4507761___KOG0003	CL1931.Contig3_All	34.78	69	45	0	8	76	3092	3298	4e-06	47
Hs4507761___KOG0003	Unigene23566_All	36.07	61	39	0	1	61	48	230	3e-05	43.9
Hs4507761___KOG0003	CL9917.Contig3_All	37.5	72	44	1	1	72	168	380	4e-05	43.9
Hs4507761___KOG0003	CL9917.Contig2_All	37.5	72	44	1	1	72	36	248	4e-05	43.5
Hs4507761___KOG0003	CL11132.Contig3_All	33.33	75	44	2	5	73	492	716	0.0005	40
Hs4507761___KOG0003	Unigene731_All	36.36	77	47	2	1	76	1375	1148	0.0005	40
SPAC1805.12c___KOG0003	Unigene50666_All	82.29	96	17	0	15	110	289	2	5e-43	169
SPAC1805.12c___KOG0003	Unigene2744_All	90.12	81	8	0	43	123	2	244	4e-39	156
SPAC1805.12c___KOG0003	Unigene15534_All	94.81	77	4	0	1	77	344	114	2e-37	151
SPAC1805.12c___KOG0003	Unigene15534_All	92.11	38	3	0	1	38	116	3	6e-14	73.2
SPAC1805.12c___KOG0003	CL5995.Contig1_All	94.81	77	4	0	1	77	108	338	2e-37	151
SPAC1805.12c___KOG0003	CL5995.Contig1_All	95.24	63	3	0	1	63	336	524	2e-29	124
SPAC1805.12c___KOG0003	Unigene7193_All	96.05	76	3	0	1	76	514	287	6e-37	149
SPAC1805.12c___KOG0003	CL5995.Contig2_All	96.23	53	2	0	25	77	1	159	7e-25	109
SPAC1805.12c___KOG0003	CL5995.Contig2_All	92.31	39	3	0	1	39	157	273	1e-14	75.5
SPAC1805.12c___KOG0003	Unigene20934_All	54.55	77	35	0	1	77	87	317	5e-20	93.6
SPAC1805.12c___KOG0003	Unigene42333_All	93.75	48	3	0	1	48	144	1	5e-20	93.2
SPAC1805.12c___KOG0003	CL7082.Contig2_All	43.62	94	45	1	1	86	327	608	2e-13	71.2
SPAC1805.12c___KOG0003	CL7082.Contig1_All	43.62	94	45	1	1	86	327	608	2e-13	71.2
SPAC1805.12c___KOG0003	CL6606.Contig1_All	44.78	67	32	2	1	62	211	11	9e-09	55.8
SPAC1805.12c___KOG0003	CL6606.Contig2_All	44.78	67	32	2	1	62	211	11	1e-08	55.1
SPAC1805.12c___KOG0003	CL8205.Contig1_All	34.07	91	53	2	1	84	1159	887	6e-08	53.1
SPAC1805.12c___KOG0003	CL8205.Contig2_All	34.07	91	53	2	1	84	89	361	6e-08	53.1
SPAC1805.12c___KOG0003	Unigene28983_All	34.48	87	53	2	1	84	487	230	5e-07	50.1
SPAC1805.12c___KOG0003	Unigene6140_All	33.33	81	48	2	1	75	61	303	2e-06	48.1
SPAC1805.12c___KOG0003	Unigene20442_All	37.8	82	47	2	1	82	71	304	2e-06	48.1
SPAC1805.12c___KOG0003	Unigene23566_All	36.07	61	39	0	1	61	48	230	2e-05	44.7
SPAC1805.12c___KOG0003	Unigene18092_All	33.33	69	46	0	8	76	3122	3328	3e-05	44.3
SPAC1805.12c___KOG0003	Unigene18091_All	33.33	69	46	0	8	76	2139	2345	3e-05	44.3
SPAC1805.12c___KOG0003	CL1931.Contig3_All	33.33	69	46	0	8	76	3092	3298	3e-05	44.3
SPAC1805.12c___KOG0003	CL9917.Contig3_All	37.5	72	44	1	1	72	168	380	3e-05	44.3
SPAC1805.12c___KOG0003	CL9917.Contig2_All	37.5	72	44	1	1	72	36	248	3e-05	44.3
SPAC1805.12c___KOG0003	CL11132.Contig3_All	34.67	75	43	2	5	73	492	716	0.0004	40.4
YIL148w___KOG0003	Unigene50666_All	82.29	96	17	0	15	110	289	2	3e-43	170
YIL148w___KOG0003	Unigene2744_All	91.36	81	7	0	43	123	2	244	1e-39	158
YIL148w___KOG0003	Unigene15534_All	94.81	77	4	0	1	77	344	114	2e-37	151
YIL148w___KOG0003	Unigene15534_All	92.11	38	3	0	1	38	116	3	6e-14	73.2
YIL148w___KOG0003	CL5995.Contig1_All	94.81	77	4	0	1	77	108	338	2e-37	150
YIL148w___KOG0003	CL5995.Contig1_All	95.24	63	3	0	1	63	336	524	2e-29	124
YIL148w___KOG0003	Unigene7193_All	96.05	76	3	0	1	76	514	287	5e-37	149
YIL148w___KOG0003	CL5995.Contig2_All	96.23	53	2	0	25	77	1	159	7e-25	109
YIL148w___KOG0003	CL5995.Contig2_All	92.31	39	3	0	1	39	157	273	1e-14	75.5
YIL148w___KOG0003	Unigene42333_All	93.75	48	3	0	1	48	144	1	4e-20	93.6
YIL148w___KOG0003	Unigene20934_All	54.55	77	35	0	1	77	87	317	4e-20	93.6
YIL148w___KOG0003	CL7082.Contig2_All	43.62	94	45	1	1	86	327	608	2e-13	71.2
YIL148w___KOG0003	CL7082.Contig1_All	43.62	94	45	1	1	86	327	608	2e-13	71.2
YIL148w___KOG0003	CL6606.Contig1_All	44.78	67	32	2	1	62	211	11	8e-09	56.2
YIL148w___KOG0003	CL6606.Contig2_All	47.76	67	30	3	1	62	211	11	1e-08	55.5
YIL148w___KOG0003	CL8205.Contig1_All	34.07	91	53	2	1	84	1159	887	6e-08	53.1
YIL148w___KOG0003	CL8205.Contig2_All	34.07	91	53	2	1	84	89	361	7e-08	53.1
YIL148w___KOG0003	Unigene28983_All	34.48	87	53	2	1	84	487	230	5e-07	50.1
YIL148w___KOG0003	Unigene6140_All	33.33	81	48	2	1	75	61	303	2e-06	47.8
YIL148w___KOG0003	Unigene20442_All	37.8	82	47	2	1	82	71	304	2e-06	47.8
YIL148w___KOG0003	Unigene18092_All	33.33	69	46	0	8	76	3122	3328	2e-05	44.7
YIL148w___KOG0003	Unigene18091_All	33.33	69	46	0	8	76	2139	2345	2e-05	44.7
YIL148w___KOG0003	CL1931.Contig3_All	33.33	69	46	0	8	76	3092	3298	2e-05	44.7
YIL148w___KOG0003	Unigene23566_All	36.07	61	39	0	1	61	48	230	2e-05	44.7
YIL148w___KOG0003	CL9917.Contig3_All	37.5	72	44	1	1	72	168	380	2e-05	44.7
YIL148w___KOG0003	CL9917.Contig2_All	37.5	72	44	1	1	72	36	248	2e-05	44.3
YIL148w___KOG0003	CL11132.Contig3_All	34.67	75	43	2	5	73	492	716	0.0003	40.8
7301097___KOG0018	CL6173.Contig2_All	48.84	1247	607	9	13	1235	132	3851	0	1170
7301097___KOG0018	Unigene5710_All	37.59	141	86	1	1075	1215	3352	3768	4e-24	111
7301097___KOG0018	CL8676.Contig1_All	28.16	174	110	5	26	186	979	464	1e-13	76.3
7301097___KOG0018	Unigene31119_All	34.26	108	68	2	1106	1212	1704	2021	3e-13	75.1
7301097___KOG0018	CL10028.Contig1_All	35.48	93	60	0	1123	1215	1455	1177	7e-13	74.3
7301097___KOG0018	CL10028.Contig1_All	22.19	622	384	23	119	687	4413	2689	4e-10	65.1
7301097___KOG0018	CL6173.Contig1_All	69.77	43	13	0	35	77	3	131	1e-11	70.1
7301097___KOG0018	Unigene11194_All	40	65	38	1	26	89	211	17	5e-07	54.3
7301097___KOG0018	CL10606.Contig1_All	21.98	364	216	16	30	350	176	1192	0.0004	44.7
At3g54670___KOG0018	CL6173.Contig2_All	31.27	1324	752	33	9	1264	156	3857	5e-168	589
At3g54670___KOG0018	Unigene5710_All	34.52	168	99	3	3	159	196	699	2e-20	99.4
At3g54670___KOG0018	Unigene5710_All	23.86	264	157	8	422	681	1549	2220	2e-11	68.9
At3g54670___KOG0018	CL10028.Contig1_All	28.27	191	121	5	1035	1209	1812	1240	2e-14	79.3
At3g54670___KOG0018	CL6173.Contig1_All	82.05	39	7	0	19	57	3	119	9e-13	73.9
At3g54670___KOG0018	CL8676.Contig1_All	29.88	164	91	5	11	158	976	509	1e-12	73.2
At3g54670___KOG0018	Unigene31119_All	24.77	218	142	4	1025	1240	1428	2021	2e-09	62.8
At3g54670___KOG0018	Unigene11194_All	40.63	64	37	1	11	73	208	17	0.0001	47
At3g54670___KOG0018	CL10606.Contig1_All	27.89	147	85	6	2	145	140	526	0.0001	46.6
CE29497___KOG0018	CL6173.Contig2_All	40.89	1279	716	9	10	1277	144	3893	0	929
CE29497___KOG0018	Unigene5710_All	23.88	691	463	17	22	672	238	2241	4e-39	161
CE29497___KOG0018	Unigene5710_All	31.8	261	157	10	1024	1281	3145	3873	4e-27	121
CE29497___KOG0018	CL6173.Contig1_All	81.4	43	8	0	24	66	3	131	3e-14	79
CE29497___KOG0018	CL10028.Contig1_All	27.67	206	128	4	1054	1242	1782	1177	4e-13	75.1
CE29497___KOG0018	CL10028.Contig1_All	26.83	123	78	3	556	677	3024	2689	8e-05	47.4
CE29497___KOG0018	Unigene31119_All	38	100	53	4	1144	1239	1737	2021	3e-11	68.9
CE29497___KOG0018	CL8676.Contig1_All	24.58	179	120	4	16	181	976	446	3e-09	62
CE29497___KOG0018	Unigene11194_All	42.37	59	33	1	21	78	193	17	1e-05	50.1
CE29497___KOG0018	CL3581.Contig2_All	25.3	166	120	3	1096	1258	1213	719	0.0006	44.3
Hs14764231___KOG0018	CL6173.Contig2_All	56.75	1237	519	6	2	1225	156	3857	0	1386
Hs14764231___KOG0018	Unigene5710_All	24.85	861	532	26	392	1222	1489	3816	4e-49	194
Hs14764231___KOG0018	Unigene5710_All	37.01	154	83	4	10	149	238	699	8e-20	97.1
Hs14764231___KOG0018	CL6173.Contig1_All	81.4	43	8	0	12	54	3	131	9e-15	80.1
Hs14764231___KOG0018	CL8676.Contig1_All	29.17	168	104	5	3	157	979	482	3e-13	75.1
Hs14764231___KOG0018	CL10028.Contig1_All	30.32	155	90	4	1066	1203	1638	1177	8e-13	73.9
Hs14764231___KOG0018	CL10028.Contig1_All	23.21	224	141	8	438	660	3273	2692	0.0004	44.7
Hs14764231___KOG0018	Unigene31119_All	27.37	179	122	6	1024	1200	1503	2021	5e-12	71.2
Hs14764231___KOG0018	Unigene31119_All	25	152	98	5	515	656	117	554	1e-07	57
Hs14764231___KOG0018	Unigene11194_All	40	65	38	1	3	66	211	17	5e-07	54.3
SPBC29A10.04___KOG0018	CL6173.Contig2_All	32.29	1251	765	19	2	1208	156	3794	2e-175	613
SPBC29A10.04___KOG0018	Unigene5710_All	38.39	211	113	5	1016	1222	3214	3807	9e-36	149
SPBC29A10.04___KOG0018	CL10028.Contig1_All	30.25	162	87	6	1065	1207	1641	1177	3e-14	78.2
SPBC29A10.04___KOG0018	CL10028.Contig1_All	25.9	139	97	4	533	670	3084	2683	3e-08	58.9
SPBC29A10.04___KOG0018	CL6173.Contig1_All	79.07	43	9	0	12	54	3	131	6e-13	74.3
SPBC29A10.04___KOG0018	CL8676.Contig1_All	27.47	182	105	5	9	176	961	455	7e-13	73.9
SPBC29A10.04___KOG0018	Unigene31119_All	24.75	202	132	6	1010	1204	1455	2021	4e-12	71.2
SPBC29A10.04___KOG0018	Unigene11194_All	40.98	61	35	1	9	68	193	11	5e-06	51.2
YFL008w___KOG0018	CL6173.Contig2_All	28.31	1307	781	42	2	1225	156	3857	3e-125	447
YFL008w___KOG0018	Unigene5710_All	25.58	778	495	22	471	1219	1639	3807	9e-51	199
YFL008w___KOG0018	Unigene5710_All	35.12	168	77	3	11	162	241	696	5e-20	97.8
YFL008w___KOG0018	Unigene31119_All	23.07	698	449	24	529	1201	117	2021	1e-22	106
YFL008w___KOG0018	CL10028.Contig1_All	28.93	197	129	3	1018	1204	1764	1177	9e-17	87
YFL008w___KOG0018	CL8676.Contig1_All	27.91	172	111	5	9	175	961	470	4e-12	71.6
YFL008w___KOG0018	CL6173.Contig1_All	70.45	44	12	1	12	55	3	131	4e-09	61.6
YFL008w___KOG0018	CL3581.Contig2_All	36.11	72	42	2	1124	1192	1018	806	8e-05	47.4
YFL008w___KOG0018	Unigene11194_All	40.98	61	36	0	9	69	193	11	0.0006	44.3
7292327___KOG0019	CL1062.Contig2_All	69.59	444	130	2	275	717	3864	2545	0	638
7292327___KOG0019	CL1062.Contig2_All	84.8	204	30	1	4	206	4671	4060	8e-99	358
7292327___KOG0019	Unigene19936_All	49.85	331	162	3	275	603	1030	44	4e-91	332
7292327___KOG0019	Unigene19936_All	54.98	211	89	3	1	206	1846	1217	7e-59	226
7292327___KOG0019	Unigene2057_All	29.32	365	244	7	276	631	923	2002	5e-47	186
7292327___KOG0019	Unigene2057_All	46.8	203	100	4	10	206	299	901	8e-45	179
7292327___KOG0019	Unigene55500_All	48.98	98	45	3	84	178	1	288	9e-18	89.4
7292327___KOG0019	Unigene16735_All	78.26	46	10	0	161	206	3	140	5e-16	83.6
7292327___KOG0019	Unigene45233_All	47	100	45	3	621	717	1	285	1e-12	72.8
7292327___KOG0019	Unigene53478_All	34.92	126	79	2	489	612	7	381	3e-12	71.2
7292327___KOG0019	Unigene4719_All	32.86	70	47	0	614	683	1377	1168	1e-06	52.8
7292327___KOG0019	Unigene4718_All	33.82	68	45	0	616	683	11	214	4e-06	50.8
At5g52640___KOG0019	CL1062.Contig2_All	68.9	418	129	1	263	680	3876	2626	5e-169	592
At5g52640___KOG0019	CL1062.Contig2_All	76.81	207	48	0	7	213	4674	4054	5e-93	339
At5g52640___KOG0019	Unigene19936_All	47.97	615	300	8	9	607	1834	2	3e-157	553
At5g52640___KOG0019	Unigene2057_All	31.91	677	383	18	14	674	299	2143	2e-93	340
At5g52640___KOG0019	Unigene45233_All	65.08	63	22	0	614	676	1	189	4e-18	90.9
At5g52640___KOG0019	Unigene53478_All	41.27	126	72	2	481	605	7	381	3e-16	84.3
At5g52640___KOG0019	Unigene55500_All	46.46	99	47	3	88	183	1	288	1e-15	82.4
At5g52640___KOG0019	Unigene16735_All	68.09	47	15	0	169	215	12	152	1e-13	75.5
At5g52640___KOG0019	Unigene4719_All	39.47	76	46	0	607	682	1377	1150	9e-11	66.2
At5g52640___KOG0019	Unigene4718_All	41.43	70	41	0	607	676	5	214	3e-10	64.7
CE05441___KOG0019	CL1062.Contig2_All	74.16	449	112	2	255	702	3882	2545	0	680
CE05441___KOG0019	CL1062.Contig2_All	78.05	205	44	1	5	208	4668	4054	1e-91	334
CE05441___KOG0019	Unigene19936_All	45.44	603	312	6	1	588	1846	44	6e-145	511
CE05441___KOG0019	Unigene2057_All	32.49	674	381	14	10	667	299	2146	1e-98	357
CE05441___KOG0019	Unigene45233_All	56.7	97	40	1	606	702	1	285	7e-22	103
CE05441___KOG0019	Unigene55500_All	44.9	98	49	3	84	178	1	288	7e-16	83.2
CE05441___KOG0019	Unigene53478_All	36	125	77	2	475	597	10	381	1e-12	72.4
CE05441___KOG0019	Unigene16735_All	66.67	45	15	0	164	208	12	146	1e-12	72
CE05441___KOG0019	Unigene4719_All	44.29	70	39	0	599	668	1377	1168	2e-12	71.6
CE05441___KOG0019	Unigene4718_All	44.29	70	39	0	599	668	5	214	6e-12	70.1
Hs13129150___KOG0019	CL1062.Contig2_All	77.48	444	95	2	290	732	3864	2545	0	702
Hs13129150___KOG0019	CL1062.Contig2_All	81.94	227	36	2	1	226	4704	4036	1e-105	381
Hs13129150___KOG0019	Unigene19936_All	49.24	331	164	3	290	618	1030	44	8e-90	328
Hs13129150___KOG0019	Unigene19936_All	52.09	215	97	3	15	224	1840	1199	2e-58	224
Hs13129150___KOG0019	Unigene2057_All	31.18	417	266	11	291	696	923	2143	1e-52	205
Hs13129150___KOG0019	Unigene2057_All	45.85	205	103	4	22	220	299	907	8e-46	182
Hs13129150___KOG0019	Unigene16735_All	90.74	54	5	0	173	226	3	164	2e-22	105
Hs13129150___KOG0019	Unigene45233_All	53.06	98	42	2	636	732	1	285	2e-18	91.3
Hs13129150___KOG0019	Unigene55500_All	51.02	98	43	3	96	190	1	288	4e-18	90.9
Hs13129150___KOG0019	Unigene4719_All	41.43	70	41	0	629	698	1377	1168	6e-11	67
Hs13129150___KOG0019	Unigene53478_All	34.13	126	80	2	504	627	7	381	1e-10	66.2
Hs13129150___KOG0019	Unigene4718_All	41.43	70	41	0	629	698	5	214	5e-10	63.9
SPAC926.04c___KOG0019	CL1062.Contig2_All	61.29	403	155	1	270	672	3849	2644	4e-146	515
SPAC926.04c___KOG0019	CL1062.Contig2_All	74.63	205	52	0	4	208	4668	4054	2e-85	313
SPAC926.04c___KOG0019	Unigene19936_All	46.76	340	174	4	270	604	1015	2	6e-84	309
SPAC926.04c___KOG0019	Unigene19936_All	55.39	204	86	2	9	208	1819	1211	5e-60	229
SPAC926.04c___KOG0019	Unigene2057_All	30.73	410	268	9	271	672	938	2143	3e-53	207
SPAC926.04c___KOG0019	Unigene2057_All	41.23	211	115	3	4	208	284	907	6e-40	162
SPAC926.04c___KOG0019	Unigene53478_All	40.65	123	70	2	479	599	7	372	4e-16	84
SPAC926.04c___KOG0019	Unigene55500_All	44	100	48	4	83	178	1	288	2e-14	78.2
SPAC926.04c___KOG0019	Unigene4719_All	49.28	69	34	1	604	672	1377	1174	2e-13	75.1
SPAC926.04c___KOG0019	Unigene4718_All	49.28	69	34	1	604	672	5	208	5e-13	73.9
SPAC926.04c___KOG0019	Unigene45233_All	42.71	96	52	2	611	704	1	285	5e-12	70.5
SPAC926.04c___KOG0019	Unigene16735_All	57.78	45	19	0	164	208	12	146	3e-08	57.8
YMR186w___KOG0019	CL1062.Contig2_All	59.41	409	164	2	267	674	3861	2638	7e-135	478
YMR186w___KOG0019	CL1062.Contig2_All	71.36	206	59	0	4	209	4665	4048	3e-83	306
YMR186w___KOG0019	Unigene19936_All	48.48	330	165	4	267	593	1027	44	3e-83	306
YMR186w___KOG0019	Unigene19936_All	49.28	209	101	2	3	207	1834	1211	2e-53	207
YMR186w___KOG0019	Unigene2057_All	30.53	416	270	9	267	672	923	2143	9e-54	209
YMR186w___KOG0019	Unigene2057_All	45.41	207	104	4	7	207	296	907	3e-42	170
YMR186w___KOG0019	Unigene55500_All	46.46	99	47	3	82	177	1	288	1e-14	79.3
YMR186w___KOG0019	Unigene45233_All	60.94	64	24	1	611	674	1	189	5e-14	77
YMR186w___KOG0019	Unigene4719_All	46.38	69	36	1	606	674	1371	1168	2e-12	71.6
YMR186w___KOG0019	Unigene4718_All	46.38	69	36	1	606	674	11	214	7e-12	69.7
YMR186w___KOG0019	Unigene53478_All	32.74	113	73	1	481	590	10	348	3e-10	64.3
YMR186w___KOG0019	Unigene16735_All	58.7	46	19	0	164	209	15	152	5e-10	63.5
7303260___KOG0025	Unigene11475_All	50	274	134	2	6	276	132	953	2e-72	270
7303260___KOG0025	Unigene5414_All	32.86	140	92	2	11	150	94	507	1e-10	64.3
7303260___KOG0025	CL11385.Contig1_All	25.99	304	189	11	17	303	146	1000	4e-10	62.8
7303260___KOG0025	Unigene65650_All	32.32	99	66	1	69	167	2	295	4e-06	49.7
7303260___KOG0025	Unigene20624_All	40.98	61	34	2	4	63	186	7	6e-06	48.9
7303260___KOG0025	Unigene39611_All	25.46	271	188	6	32	300	4848	5624	1e-05	48.1
7303260___KOG0025	Unigene42018_All	29.36	109	77	0	67	175	5	331	4e-05	45.8
7303260___KOG0025	Unigene9728_All	21.33	286	198	7	15	290	1041	235	0.0005	42.4
At3g45770___KOG0025	Unigene11475_All	42.09	278	151	2	42	309	120	953	3e-56	216
At3g45770___KOG0025	CL10120.Contig1_All	22.91	323	217	9	9	309	25	963	4e-08	56.2
At3g45770___KOG0025	CL10120.Contig2_All	23.41	346	231	11	14	333	58	1071	2e-07	54.3
At3g45770___KOG0025	CL10120.Contig3_All	22.6	292	197	8	40	309	1261	407	7e-07	52.4
CE16575___KOG0025	Unigene11475_All	46.4	278	137	4	17	285	129	953	2e-68	256
CE16575___KOG0025	Unigene5414_All	28.57	252	164	7	46	290	157	885	7e-08	55.5
CE16575___KOG0025	CL11385.Contig1_All	26.04	265	157	10	43	285	185	928	5e-07	52.4
CE16575___KOG0025	Unigene42018_All	30.09	113	79	0	85	197	20	358	1e-06	51.2
CE16575___KOG0025	Unigene65650_All	30.51	118	80	2	85	202	11	358	2e-06	50.4
CE16575___KOG0025	Unigene9897_All	35.14	74	45	2	32	105	1244	1032	5e-05	45.8
CE16575___KOG0025	CL6400.Contig1_All	38.36	73	42	2	32	104	214	5	6e-05	45.4
Hs17445743___KOG0025	Unigene11475_All	52.17	276	130	2	42	315	126	953	9e-80	294
Hs17445743___KOG0025	Unigene5414_All	26.47	306	219	4	52	357	103	1002	2e-15	80.5
Hs17445743___KOG0025	CL10120.Contig1_All	27.53	247	171	5	41	286	118	837	2e-10	63.9
Hs17445743___KOG0025	CL10120.Contig3_All	27.53	247	171	5	41	286	1252	533	2e-10	63.5
Hs17445743___KOG0025	CL10120.Contig2_All	27.13	247	172	5	41	286	142	861	1e-09	61.2
Hs17445743___KOG0025	CL11385.Contig1_All	24.2	314	186	11	72	359	197	1060	2e-09	60.8
Hs17445743___KOG0025	Unigene65650_All	34.69	98	63	1	107	204	2	292	6e-09	58.9
Hs17445743___KOG0025	Unigene42018_All	22.87	223	149	4	112	323	26	658	5e-08	56.2
Hs17445743___KOG0025	Unigene39611_All	31.07	177	103	6	59	235	4857	5330	1e-05	48.1
Hs17445743___KOG0025	Unigene4861_All	23.79	227	143	7	71	276	1386	733	2e-05	47.8
Hs17445743___KOG0025	Unigene38042_All	22.73	220	114	5	56	223	159	806	0.0002	44.3
SPAC26F1.04c___KOG0025	Unigene11475_All	41.25	303	156	8	9	309	105	953	5e-54	208
YBR026c___KOG0025	Unigene11475_All	37.29	295	160	8	21	312	132	950	8e-42	168
7293863___KOG0047	Unigene28266_All	68.58	506	153	4	1	504	139	1644	0	737
At4g35090___KOG0047	Unigene28266_All	43.25	474	264	3	17	487	208	1623	3e-114	409
CE22478___KOG0047	Unigene28266_All	63.32	488	178	1	21	507	157	1620	0	652
Hs4557014___KOG0047	Unigene28266_All	69.64	504	150	2	1	504	139	1641	0	758
SPCC757.07c___KOG0047	Unigene28266_All	52.42	496	226	8	4	495	181	1650	5e-141	498
YDR256c___KOG0047	Unigene28266_All	50	494	236	7	21	513	205	1656	1e-132	470
7293774___KOG0062	Unigene417_All	53.72	713	317	5	1	707	14	2131	0	723
7293774___KOG0062	Unigene36343_All	40.61	527	302	5	175	696	3404	1842	4e-115	412
7293774___KOG0062	Unigene39983_All	42.18	358	193	3	354	700	1500	436	4e-74	276
7293774___KOG0062	Unigene39983_All	23.79	227	140	4	188	414	1023	442	5e-09	60.5
7293774___KOG0062	Unigene11122_All	53.72	188	85	1	172	359	558	1	4e-49	193
7293774___KOG0062	Unigene11122_All	29.52	166	87	3	508	643	498	1	3e-10	64.3
7293774___KOG0062	Unigene29422_All	26.04	169	101	5	490	643	571	92	4e-10	63.9
7293774___KOG0062	Unigene26907_All	25.89	224	107	6	495	675	1014	1637	2e-07	55.1
7293774___KOG0062	Unigene26907_All	32.26	93	57	3	327	416	1419	1688	0.0005	43.9
7293774___KOG0062	Unigene18587_All	27.68	224	126	9	495	689	76	726	2e-07	55.1
7293774___KOG0062	Unigene36012_All	28.74	167	99	7	512	667	1133	660	4e-07	53.9
7293774___KOG0062	Unigene30274_All	25.48	157	97	3	203	359	101	511	1e-06	52.8
7293774___KOG0062	Unigene27288_All	26.04	169	96	5	491	643	102	569	3e-06	51.2
7293774___KOG0062	Unigene35428_All	27.57	185	112	7	524	689	1294	1839	5e-06	50.4
7293774___KOG0062	Unigene36164_All	28.14	199	129	5	178	376	104	658	9e-06	49.7
7293774___KOG0062	Unigene55367_All	42.86	56	32	0	508	563	58	225	1e-05	48.9
7293774___KOG0062	Unigene34875_All	25.81	248	122	10	192	409	700	53	2e-05	48.5
7293774___KOG0062	Unigene4838_All	25.62	242	129	9	498	704	998	321	2e-05	48.5
7293774___KOG0062	Unigene22753_All	26.26	179	98	7	505	652	744	217	3e-05	47.8
7293774___KOG0062	Unigene9562_All	20.95	210	127	7	508	689	948	352	0.0001	46.2
7293774___KOG0062	Unigene3677_All	26.03	242	153	8	178	414	19	681	0.0002	45.4
7293774___KOG0062	Unigene18204_All	25.81	186	118	6	203	385	1897	2403	0.0004	44.3
7293774___KOG0062	CL2808.Contig2_All	24.69	162	101	7	523	666	3687	3211	0.0007	43.1
At1g64550___KOG0062	Unigene417_All	40.17	717	392	7	11	712	29	2113	1e-146	517
At1g64550___KOG0062	Unigene417_All	27.03	111	81	0	323	433	1793	2125	4e-09	60.8
At1g64550___KOG0062	Unigene36343_All	42.75	545	277	10	173	707	3401	1842	5e-121	432
At1g64550___KOG0062	Unigene39983_All	41.34	358	195	6	366	711	1500	436	9e-76	281
At1g64550___KOG0062	Unigene39983_All	29.89	87	61	0	340	426	702	442	7e-07	53.1
At1g64550___KOG0062	Unigene11122_All	42.31	234	115	4	141	371	651	1	5e-46	183
At1g64550___KOG0062	Unigene11122_All	29.59	169	89	2	516	654	507	1	4e-12	70.5
At1g64550___KOG0062	Unigene18587_All	25.94	239	113	8	504	698	64	720	2e-08	58.5
At1g64550___KOG0062	Unigene13762_All	25.32	237	133	10	503	715	1319	1969	8e-08	56.2
At1g64550___KOG0062	Unigene18204_All	26.5	200	121	6	516	698	19	591	3e-07	54.7
At1g64550___KOG0062	CL8301.Contig1_All	24.32	185	101	4	499	654	355	879	5e-07	53.9
At1g64550___KOG0062	Unigene35826_All	24.78	230	126	8	466	663	388	1032	2e-06	51.6
At1g64550___KOG0062	CL2808.Contig2_All	22.37	219	154	4	513	715	1113	457	7e-06	50.1
At1g64550___KOG0062	CL2808.Contig2_All	26.62	139	85	3	534	657	3687	3277	2e-05	48.9
At1g64550___KOG0062	Unigene26907_All	25.3	253	129	11	487	709	1014	1682	1e-05	49.3
At1g64550___KOG0062	Unigene26907_All	34.69	98	57	3	304	394	1299	1592	0.0004	43.9
At1g64550___KOG0062	Unigene29422_All	24.1	166	106	4	503	654	571	92	2e-05	48.5
At1g64550___KOG0062	Unigene35428_All	22.73	198	135	5	525	705	1264	1854	4e-05	47.8
At1g64550___KOG0062	Unigene39519_All	24.82	137	90	2	534	657	162	572	0.0001	45.8
At1g64550___KOG0062	Unigene39519_All	23.92	209	111	8	194	394	132	638	0.0004	43.9
At1g64550___KOG0062	Unigene4838_All	42.11	57	31	1	340	394	605	435	0.0001	45.8
At1g64550___KOG0062	Unigene30274_All	23.94	142	96	3	525	654	86	511	0.0001	45.8
At1g64550___KOG0062	Unigene36164_All	25.76	198	116	6	175	371	104	607	0.0001	45.4
At1g64550___KOG0062	Unigene3677_All	42.37	59	30	2	340	394	427	603	0.0005	43.9
CE01292___KOG0062	Unigene417_All	45.83	720	369	9	1	712	14	2134	1e-161	567
CE01292___KOG0062	Unigene36343_All	36.07	535	328	4	171	700	3419	1842	8e-102	368
CE01292___KOG0062	Unigene39983_All	36.81	364	203	5	359	704	1500	436	6e-62	236
CE01292___KOG0062	Unigene39983_All	23.39	248	152	4	175	421	1068	436	5e-10	63.5
CE01292___KOG0062	Unigene11122_All	49.3	213	98	2	156	364	621	1	1e-47	188
CE01292___KOG0062	Unigene11122_All	42.31	52	30	0	596	647	156	1	5e-05	47.4
CE01292___KOG0062	Unigene36164_All	27.45	204	120	7	173	371	86	628	2e-06	51.6
CE01292___KOG0062	Unigene26702_All	22.54	284	180	8	148	413	145	930	3e-06	51.2
CE01292___KOG0062	Unigene5221_All	33.33	105	52	3	594	684	3690	3992	9e-06	49.7
CE01292___KOG0062	Unigene26907_All	40.26	77	35	2	593	668	1383	1583	4e-05	47.4
CE01292___KOG0062	Unigene18587_All	42.11	57	31	1	333	387	490	660	0.0001	45.8
CE01292___KOG0062	Unigene18204_All	27.66	188	110	9	204	387	1897	2394	0.0002	45.1
CE01292___KOG0062	Unigene4838_All	35.85	106	55	5	616	712	605	300	0.0002	45.1
CE01292___KOG0062	CL9728.Contig2_All	25.39	193	105	7	206	387	774	1268	0.0003	44.7
CE01292___KOG0062	CL9728.Contig1_All	25.39	193	105	7	206	387	445	939	0.0005	43.9
Hs8922936___KOG0062	Unigene417_All	50.28	706	345	5	1	703	14	2122	0	692
Hs8922936___KOG0062	Unigene36343_All	37.69	528	315	7	175	695	3404	1842	1e-101	367
Hs8922936___KOG0062	Unigene39983_All	42.34	359	184	8	354	696	1500	445	4e-69	259
Hs8922936___KOG0062	Unigene11122_All	35.75	207	131	1	153	359	615	1	1e-30	132
Hs8922936___KOG0062	Unigene11122_All	42.86	56	32	0	587	642	168	1	3e-05	48.1
Hs8922936___KOG0062	CL8301.Contig1_All	26.79	209	104	7	492	665	370	954	7e-09	60.1
Hs8922936___KOG0062	CL2808.Contig2_All	25.98	204	126	8	500	683	1113	517	8e-08	56.2
Hs8922936___KOG0062	CL2808.Contig2_All	26.25	160	101	5	522	665	3687	3211	6e-05	47
Hs8922936___KOG0062	Unigene36012_All	24.52	208	122	6	521	706	1100	516	3e-06	51.2
Hs8922936___KOG0062	Unigene29422_All	24.1	195	121	6	491	665	571	8	9e-06	49.7
Hs8922936___KOG0062	Unigene35428_All	26.67	180	110	8	523	683	1294	1824	1e-05	49.3
Hs8922936___KOG0062	Unigene9562_All	24.18	182	119	5	502	665	963	421	2e-05	48.5
Hs8922936___KOG0062	Unigene30274_All	28.78	139	79	5	523	645	116	520	3e-05	47.8
Hs8922936___KOG0062	Unigene26907_All	26.76	213	113	7	492	671	1002	1610	4e-05	47.4
Hs8922936___KOG0062	Unigene55367_All	33.33	81	52	1	491	571	10	246	0.0008	43.1
SPBC29A3.09c___KOG0062	Unigene417_All	45.85	615	303	4	113	722	332	2101	6e-150	528
SPBC29A3.09c___KOG0062	Unigene417_All	29.81	104	73	0	620	723	947	1258	5e-09	60.5
SPBC29A3.09c___KOG0062	Unigene36343_All	40.15	548	295	6	180	721	3404	1842	3e-116	416
SPBC29A3.09c___KOG0062	Unigene39983_All	35.85	357	217	2	381	726	1500	433	2e-60	231
SPBC29A3.09c___KOG0062	Unigene39983_All	28.3	106	76	0	334	439	765	448	2e-08	58.5
SPBC29A3.09c___KOG0062	Unigene39983_All	29.85	67	47	0	663	729	1500	1300	5e-05	47
SPBC29A3.09c___KOG0062	Unigene11122_All	40.49	205	98	1	182	386	543	1	9e-39	159
SPBC29A3.09c___KOG0062	Unigene11122_All	26.63	169	94	4	530	668	507	1	9e-08	56.2
SPBC29A3.09c___KOG0062	Unigene18587_All	30.67	238	107	11	518	714	64	726	4e-12	70.9
SPBC29A3.09c___KOG0062	Unigene9562_All	26.32	190	119	5	533	703	948	385	4e-10	64.3
SPBC29A3.09c___KOG0062	CL8301.Contig1_All	24.88	209	108	5	518	691	370	954	5e-10	63.5
SPBC29A3.09c___KOG0062	Unigene4838_All	25.2	250	135	9	518	728	1019	309	1e-08	59.3
SPBC29A3.09c___KOG0062	Unigene26907_All	31.46	213	91	10	518	691	1002	1592	2e-08	58.9
SPBC29A3.09c___KOG0062	Unigene26907_All	38.03	71	40	2	354	422	1419	1625	0.0007	43.5
SPBC29A3.09c___KOG0062	Unigene36164_All	28.34	187	103	8	518	680	104	643	3e-07	54.7
SPBC29A3.09c___KOG0062	Unigene34875_All	28.8	191	94	6	533	691	700	158	8e-07	53.1
SPBC29A3.09c___KOG0062	Unigene29422_All	26.95	167	100	5	517	668	571	92	2e-06	52.4
SPBC29A3.09c___KOG0062	Unigene3677_All	27.32	183	101	6	525	682	37	564	2e-06	52
SPBC29A3.09c___KOG0062	Unigene36012_All	28.13	160	95	7	544	692	1112	660	1e-05	48.9
SPBC29A3.09c___KOG0062	Unigene38495_All	48.15	54	28	0	632	685	182	21	4e-05	47.4
SPBC29A3.09c___KOG0062	Unigene27288_All	27.42	186	102	7	534	698	153	674	7e-05	46.6
SPBC29A3.09c___KOG0062	Unigene35428_All	24.43	176	111	6	547	703	1288	1806	0.0002	45.4
SPBC29A3.09c___KOG0062	Unigene20142_All	63.64	33	12	0	636	668	379	281	0.0002	45.1
SPBC29A3.09c___KOG0062	CL2808.Contig2_All	25.45	165	102	6	548	694	3687	3202	0.0003	44.3
YFR009w___KOG0062	Unigene417_All	47.26	620	298	8	125	739	323	2110	5e-154	541
YFR009w___KOG0062	Unigene36343_All	41.74	551	290	10	191	735	3419	1842	8e-121	431
YFR009w___KOG0062	Unigene39983_All	36.59	358	214	4	394	740	1500	433	8e-59	226
YFR009w___KOG0062	Unigene39983_All	30.84	107	73	1	347	453	765	448	3e-08	57.8
YFR009w___KOG0062	Unigene11122_All	43.56	202	93	3	198	399	543	1	2e-41	167
YFR009w___KOG0062	Unigene11122_All	26.14	153	83	2	560	682	459	1	1e-05	49.3
YFR009w___KOG0062	Unigene34875_All	29.44	197	96	6	561	725	658	101	3e-08	57.8
YFR009w___KOG0062	CL8301.Contig1_All	26.07	211	103	9	560	734	454	1035	1e-07	55.8
YFR009w___KOG0062	Unigene18587_All	28.63	227	122	9	532	726	64	720	2e-07	55.5
YFR009w___KOG0062	Unigene9562_All	23.44	192	122	6	561	731	906	343	4e-07	53.9
YFR009w___KOG0062	Unigene35428_All	23.91	184	120	5	561	726	1288	1833	2e-06	51.6
YFR009w___KOG0062	Unigene26907_All	30.05	183	83	7	561	710	1095	1607	4e-06	51.2
YFR009w___KOG0062	Unigene26702_All	25.53	188	126	6	267	447	385	927	3e-05	48.1
YFR009w___KOG0062	Unigene4838_All	23.71	194	108	5	561	725	926	378	4e-05	47.8
YFR009w___KOG0062	Unigene36164_All	24.2	219	131	6	199	416	104	658	9e-05	46.2
YFR009w___KOG0062	Unigene3677_All	27.59	203	119	7	561	738	103	702	0.0001	46.2
YFR009w___KOG0062	Unigene13762_All	21.22	311	155	10	155	457	1262	1948	0.0001	45.8
YFR009w___KOG0062	CL2808.Contig2_All	23.15	203	131	5	562	747	3687	3103	0.0003	44.7
YFR009w___KOG0062	Unigene38495_All	53.49	43	20	0	651	693	167	39	0.0004	43.9
YFR009w___KOG0062	Unigene36339_All	27.21	136	82	3	562	682	69	470	0.0005	43.9
7299026___KOG0073	Unigene31897_All	71.2	184	53	0	1	184	102	653	4e-76	280
7299026___KOG0073	Unigene24614_All	48.33	180	92	1	1	179	60	599	3e-42	168
7299026___KOG0073	Unigene27238_All	41.82	165	96	0	14	178	246	740	4e-35	144
7299026___KOG0073	Unigene9808_All	41.57	166	97	0	14	179	1660	1163	2e-34	142
7299026___KOG0073	Unigene22870_All	40.74	162	94	2	15	175	864	382	1e-31	132
7299026___KOG0073	Unigene1589_All	42.41	158	88	3	15	171	892	425	3e-31	131
7299026___KOG0073	CL5628.Contig1_All	35.76	165	106	0	15	179	574	80	2e-27	119
7299026___KOG0073	Unigene40963_All	31.58	171	111	2	6	170	228	740	8e-23	103
7299026___KOG0073	CL6415.Contig3_All	32.78	180	111	3	4	174	1887	1351	1e-22	103
7299026___KOG0073	CL6415.Contig2_All	32.78	180	111	3	4	174	1507	971	1e-22	102
7299026___KOG0073	Unigene12684_All	33.54	164	105	4	11	172	583	98	2e-22	102
7299026___KOG0073	Unigene791_All	31.49	181	113	3	8	178	152	691	6e-22	100
7299026___KOG0073	CL2529.Contig1_All	29.38	177	120	3	1	172	251	781	1e-20	96.7
7299026___KOG0073	Unigene5517_All	31.06	161	110	1	14	173	130	612	5e-20	94.4
7299026___KOG0073	Unigene6497_All	37.25	102	64	0	68	169	1	306	9e-19	90.1
7299026___KOG0073	CL9625.Contig2_All	33.33	147	98	0	3	149	1697	1257	6e-18	87.4
7299026___KOG0073	CL6415.Contig1_All	31.21	157	98	3	27	174	1	468	1e-16	82.8
7299026___KOG0073	Unigene4284_All	39.77	88	53	0	8	95	140	403	2e-15	79.3
7299026___KOG0073	Unigene19599_All	34.07	135	87	2	20	152	449	45	1e-14	76.6
7299026___KOG0073	Unigene25320_All	51.67	60	27	2	16	74	178	2	1e-10	63.2
7299026___KOG0073	Unigene24844_All	32.56	86	58	0	87	172	11	268	1e-08	56.6
7299026___KOG0073	Unigene18559_All	33.7	92	55	4	16	101	95	370	3e-07	51.6
7299026___KOG0073	Unigene1688_All	33.33	78	48	2	12	85	65	298	8e-07	50.4
7299026___KOG0073	Unigene21640_All	28.13	96	67	2	78	172	730	446	1e-06	49.7
7299026___KOG0073	CL4700.Contig2_All	30	90	58	2	17	101	228	497	3e-06	48.5
7299026___KOG0073	CL593.Contig1_All	32.14	84	52	3	18	96	437	688	5e-06	47.8
7299026___KOG0073	Unigene49995_All	32.18	87	58	1	87	173	2	259	9e-06	47
7299026___KOG0073	CL644.Contig1_All	28.21	117	78	4	28	139	3	350	1e-05	46.6
7299026___KOG0073	Unigene35706_All	33.33	87	53	3	11	92	1838	2098	1e-05	46.6
7299026___KOG0073	CL644.Contig2_All	27.59	116	78	4	29	139	1	345	5e-05	44.7
7299026___KOG0073	Unigene22872_All	30.21	96	60	4	4	92	1044	757	0.0001	43.1
7299026___KOG0073	Unigene59329_All	35	60	39	0	114	173	274	95	0.0002	42.7
7299026___KOG0073	Unigene15344_All	33.85	65	41	1	16	78	166	360	0.0002	42.7
7299026___KOG0073	Unigene24405_All	30.68	88	50	3	16	93	68	328	0.0002	42.4
7299026___KOG0073	CL644.Contig3_All	35.82	67	38	3	31	92	1	201	0.0003	42
7299026___KOG0073	Unigene39960_All	28.24	85	56	2	17	96	78	332	0.0004	41.6
At2g18390___KOG0073	Unigene31897_All	58.38	185	76	1	1	185	102	653	2e-59	225
At2g18390___KOG0073	Unigene24614_All	48.72	156	79	1	20	175	120	584	9e-37	149
At2g18390___KOG0073	Unigene9808_All	45.96	161	86	1	20	180	1642	1163	2e-36	149
At2g18390___KOG0073	Unigene27238_All	44.16	154	85	1	20	173	264	722	1e-34	142
At2g18390___KOG0073	Unigene1589_All	41.83	153	87	1	20	172	877	425	2e-33	138
At2g18390___KOG0073	Unigene22870_All	40	160	95	1	20	179	849	373	1e-32	135
At2g18390___KOG0073	CL5628.Contig1_All	36.11	180	114	1	1	180	616	80	2e-31	132
At2g18390___KOG0073	Unigene40963_All	35.63	160	98	1	21	175	273	752	1e-27	119
At2g18390___KOG0073	Unigene791_All	38.32	167	94	2	20	177	185	685	2e-27	119
At2g18390___KOG0073	CL2529.Contig1_All	36.71	158	95	3	20	173	311	781	9e-25	110
At2g18390___KOG0073	Unigene12684_All	32.3	161	106	2	20	179	556	80	1e-22	102
At2g18390___KOG0073	CL6415.Contig3_All	38.1	147	88	2	21	165	1836	1399	4e-22	101
At2g18390___KOG0073	CL6415.Contig2_All	38.1	147	88	2	21	165	1456	1019	4e-22	101
At2g18390___KOG0073	CL9625.Contig2_All	31.36	169	105	1	20	177	1646	1140	2e-20	95.5
At2g18390___KOG0073	Unigene19599_All	34.04	141	92	1	20	159	449	27	3e-20	94.7
At2g18390___KOG0073	Unigene5517_All	33.13	160	105	2	21	179	151	627	4e-20	94.7
At2g18390___KOG0073	CL6415.Contig1_All	36.88	141	86	2	27	165	1	420	2e-19	92.4
At2g18390___KOG0073	Unigene6497_All	36.11	108	68	1	68	175	1	321	1e-18	90.1
At2g18390___KOG0073	Unigene4284_All	50	76	38	0	20	95	176	403	7e-17	84
At2g18390___KOG0073	Unigene49995_All	42.05	88	49	1	87	174	2	259	2e-11	65.5
At2g18390___KOG0073	Unigene21640_All	32.04	103	67	2	78	179	730	428	1e-10	63.2
At2g18390___KOG0073	Unigene24844_All	35.23	88	56	1	87	174	11	271	2e-10	62.8
At2g18390___KOG0073	Unigene25320_All	43.64	55	31	0	20	74	166	2	3e-08	55.5
At2g18390___KOG0073	Unigene1688_All	37.14	70	40	2	20	85	89	298	4e-07	51.6
At2g18390___KOG0073	CL644.Contig1_All	28.04	107	71	4	28	129	3	320	3e-06	48.5
At2g18390___KOG0073	Unigene59329_All	38.24	68	41	1	108	175	292	92	1e-05	46.6
At2g18390___KOG0073	CL644.Contig3_All	28.87	97	64	3	37	129	22	309	1e-05	46.6
At2g18390___KOG0073	CL644.Contig2_All	30	90	58	3	44	129	49	315	1e-05	46.2
At2g18390___KOG0073	CL4404.Contig2_All	24.12	170	113	5	20	181	908	423	2e-05	45.8
At2g18390___KOG0073	CL4404.Contig1_All	24.12	170	113	5	20	181	922	437	2e-05	45.8
At2g18390___KOG0073	Unigene18559_All	21.08	166	117	4	20	177	107	586	0.0002	42.4
At2g18390___KOG0073	Unigene35706_All	30	70	44	2	28	92	1889	2098	0.0003	42
CE27425___KOG0073	Unigene31897_All	57.61	184	78	0	1	184	102	653	1e-60	229
CE27425___KOG0073	Unigene24614_All	44.83	174	95	1	1	173	60	581	7e-40	160
CE27425___KOG0073	Unigene27238_All	43.21	162	90	2	14	174	246	728	2e-34	142
CE27425___KOG0073	Unigene1589_All	41.88	160	92	1	15	174	892	416	1e-33	139
CE27425___KOG0073	Unigene9808_All	40.72	167	97	2	14	179	1660	1163	2e-32	135
CE27425___KOG0073	CL5628.Contig1_All	37.58	165	103	0	15	179	574	80	8e-32	133
CE27425___KOG0073	Unigene22870_All	39.02	164	100	0	15	178	864	373	1e-31	133
CE27425___KOG0073	Unigene12684_All	34.91	169	108	2	11	178	583	80	3e-26	114
CE27425___KOG0073	Unigene40963_All	30.41	171	113	2	5	169	225	737	8e-23	103
CE27425___KOG0073	CL6415.Contig3_All	33.52	176	107	3	7	173	1878	1354	1e-21	100
CE27425___KOG0073	CL6415.Contig2_All	33.52	176	107	3	7	173	1498	974	1e-21	100
CE27425___KOG0073	Unigene791_All	30.81	172	109	2	13	174	164	679	1e-20	96.3
CE27425___KOG0073	CL2529.Contig1_All	28.57	168	116	2	13	176	290	793	1e-18	89.7
CE27425___KOG0073	Unigene6497_All	33.02	106	71	0	68	173	1	318	9e-18	87
CE27425___KOG0073	CL9625.Contig2_All	27.32	183	121	1	3	173	1697	1149	1e-16	83.6
CE27425___KOG0073	Unigene5517_All	25.62	160	118	1	14	172	130	609	2e-16	82
CE27425___KOG0073	Unigene4284_All	41.77	79	46	0	17	95	167	403	9e-16	80.1
CE27425___KOG0073	CL6415.Contig1_All	30.77	156	98	3	27	173	1	465	1e-15	79.7
CE27425___KOG0073	Unigene19599_All	30.41	148	101	2	20	165	449	6	3e-14	75.1
CE27425___KOG0073	Unigene25320_All	48.33	60	29	2	16	74	178	2	4e-10	61.6
CE27425___KOG0073	Unigene21640_All	33.33	102	66	2	78	178	730	428	9e-10	60.5
CE27425___KOG0073	Unigene49995_All	35.23	88	56	1	87	174	2	262	3e-08	55.1
CE27425___KOG0073	Unigene1688_All	34.25	73	44	2	18	86	83	301	3e-06	48.5
CE27425___KOG0073	Unigene24844_All	29.89	87	61	0	87	173	11	271	8e-06	47.4
CE27425___KOG0073	Unigene39960_All	25.81	124	86	3	17	135	78	446	2e-05	45.4
CE27425___KOG0073	Unigene24656_All	28.57	91	60	3	17	102	107	379	3e-05	45.1
CE27425___KOG0073	Unigene17189_All	27.59	87	57	2	17	97	4	264	0.0001	43.1
CE27425___KOG0073	CL644.Contig1_All	23.68	152	108	6	28	173	3	452	0.0001	42.7
CE27425___KOG0073	Unigene20353_All	23.75	160	109	4	17	169	111	572	0.0002	42.7
CE27425___KOG0073	Unigene24405_All	28.74	87	51	4	16	92	68	325	0.0002	42.4
CE27425___KOG0073	CL593.Contig1_All	26.37	91	62	2	18	103	437	709	0.0009	40.4
CE27425___KOG0073	CL7836.Contig1_All	43.59	39	22	0	57	95	745	861	0.0009	40.4
Hs4502229___KOG0073	Unigene31897_All	85.87	184	26	0	1	184	102	653	3e-92	334
Hs4502229___KOG0073	Unigene24614_All	58.38	173	71	1	1	172	60	578	4e-50	194
Hs4502229___KOG0073	Unigene9808_All	47.59	166	87	0	14	179	1660	1163	2e-43	172
Hs4502229___KOG0073	Unigene27238_All	47.8	159	83	0	14	172	246	722	9e-42	166
Hs4502229___KOG0073	Unigene22870_All	45.45	165	88	2	15	178	864	373	3e-39	157
Hs4502229___KOG0073	Unigene1589_All	44.24	165	91	1	15	179	892	401	2e-38	155
Hs4502229___KOG0073	CL5628.Contig1_All	40.24	164	98	0	16	179	571	80	2e-35	145
Hs4502229___KOG0073	CL6415.Contig3_All	35.96	178	104	3	4	172	1887	1357	2e-27	118
Hs4502229___KOG0073	CL6415.Contig2_All	35.96	178	104	3	4	172	1507	977	2e-27	118
Hs4502229___KOG0073	CL2529.Contig1_All	34.25	181	114	3	1	176	251	793	2e-26	115
Hs4502229___KOG0073	Unigene40963_All	34.29	175	109	2	6	174	228	752	4e-26	114
Hs4502229___KOG0073	Unigene791_All	34.08	179	107	4	8	176	152	685	4e-25	111
Hs4502229___KOG0073	Unigene12684_All	32.93	164	106	4	11	172	583	98	3e-24	108
Hs4502229___KOG0073	CL9625.Contig2_All	37.04	135	85	0	6	140	1688	1284	3e-22	102
Hs4502229___KOG0073	Unigene5517_All	30.12	166	115	1	14	178	130	627	3e-22	101
Hs4502229___KOG0073	CL6415.Contig1_All	34.19	155	92	3	27	172	1	462	4e-21	97.8
Hs4502229___KOG0073	Unigene6497_All	41.84	98	57	0	68	165	1	294	1e-20	96.3
Hs4502229___KOG0073	Unigene19599_All	36.17	141	88	2	20	158	449	27	2e-19	92.4
Hs4502229___KOG0073	Unigene4284_All	43.18	88	50	0	8	95	140	403	2e-17	85.9
Hs4502229___KOG0073	Unigene25320_All	49.15	59	30	0	16	74	178	2	5e-12	67.8
Hs4502229___KOG0073	Unigene24844_All	36.05	86	55	0	87	172	11	268	4e-11	64.7
Hs4502229___KOG0073	Unigene21640_All	29.17	96	66	2	78	172	730	446	2e-08	55.5
Hs4502229___KOG0073	Unigene18559_All	30.25	119	77	4	16	128	95	451	3e-08	55.1
Hs4502229___KOG0073	Unigene49995_All	34.44	90	58	1	87	176	2	268	4e-08	54.7
Hs4502229___KOG0073	Unigene1688_All	35.44	79	45	3	12	85	65	298	2e-07	52.4
Hs4502229___KOG0073	Unigene24405_All	27.56	127	79	4	16	132	68	439	2e-07	52.4
Hs4502229___KOG0073	Unigene59329_All	41.54	65	38	0	109	173	289	95	4e-07	51.6
Hs4502229___KOG0073	CL4404.Contig2_All	28.75	160	93	6	17	165	917	468	5e-07	50.8
Hs4502229___KOG0073	CL4404.Contig1_All	28.75	160	93	6	17	165	931	482	5e-07	50.8
Hs4502229___KOG0073	CL644.Contig1_All	28.57	119	75	5	28	139	3	350	1e-06	50.1
Hs4502229___KOG0073	CL593.Contig1_All	33.33	84	51	3	18	96	437	688	1e-06	50.1
Hs4502229___KOG0073	CL644.Contig2_All	27.97	118	75	5	29	139	1	345	5e-06	47.8
Hs4502229___KOG0073	Unigene24656_All	29.03	93	61	3	17	104	107	385	9e-06	47
Hs4502229___KOG0073	Unigene39960_All	26.83	123	78	3	17	131	78	434	1e-05	46.6
Hs4502229___KOG0073	Unigene20353_All	28.66	157	97	6	17	165	111	560	1e-05	46.6
Hs4502229___KOG0073	CL644.Contig3_All	30.1	103	63	4	43	139	40	339	1e-05	46.6
Hs4502229___KOG0073	Unigene15344_All	36.51	63	38	1	18	78	172	360	2e-05	45.8
Hs4502229___KOG0073	Unigene31845_All	26.58	158	108	5	13	165	1094	630	3e-05	45.4
Hs4502229___KOG0073	Unigene35706_All	27.59	87	58	2	11	92	1838	2098	3e-05	45.1
Hs4502229___KOG0073	Unigene40348_All	26.32	171	103	6	17	177	988	515	9e-05	43.5
Hs4502229___KOG0073	Unigene17189_All	23.71	97	68	2	17	107	4	294	0.0003	42
SPAC22F3.05c___KOG0073	Unigene31897_All	55.11	176	79	0	1	176	102	629	2e-54	208
SPAC22F3.05c___KOG0073	Unigene24614_All	46.93	179	94	1	1	178	60	596	4e-39	157
SPAC22F3.05c___KOG0073	Unigene1589_All	39.29	168	101	1	15	182	892	392	1e-32	136
SPAC22F3.05c___KOG0073	Unigene9808_All	38.04	163	101	0	14	176	1660	1172	5e-32	134
SPAC22F3.05c___KOG0073	CL5628.Contig1_All	40.11	177	106	0	1	177	616	86	5e-32	134
SPAC22F3.05c___KOG0073	Unigene27238_All	37.28	169	106	0	10	178	234	740	7e-32	133
SPAC22F3.05c___KOG0073	Unigene22870_All	34.76	164	105	2	15	177	864	376	4e-29	124
SPAC22F3.05c___KOG0073	CL2529.Contig1_All	35.87	184	113	3	1	179	251	802	3e-27	118
SPAC22F3.05c___KOG0073	CL6415.Contig3_All	38.8	183	101	4	1	173	1899	1354	8e-27	116
SPAC22F3.05c___KOG0073	CL6415.Contig2_All	38.8	183	101	4	1	173	1519	974	9e-27	116
SPAC22F3.05c___KOG0073	Unigene40963_All	37.06	170	101	2	6	169	228	737	1e-25	112
SPAC22F3.05c___KOG0073	Unigene12684_All	37.2	164	101	2	11	173	583	95	2e-24	108
SPAC22F3.05c___KOG0073	Unigene791_All	30.68	176	112	3	12	177	161	688	6e-23	103
SPAC22F3.05c___KOG0073	Unigene5517_All	32.12	165	111	1	14	177	130	624	2e-21	98.6
SPAC22F3.05c___KOG0073	CL9625.Contig2_All	37.8	127	79	0	12	138	1670	1290	8e-21	97.1
SPAC22F3.05c___KOG0073	CL6415.Contig1_All	38.46	156	86	3	27	173	1	465	1e-20	96.7
SPAC22F3.05c___KOG0073	Unigene6497_All	31.86	113	77	0	68	180	1	339	4e-16	81.3
SPAC22F3.05c___KOG0073	Unigene4284_All	43.04	79	45	0	17	95	167	403	2e-15	79.3
SPAC22F3.05c___KOG0073	Unigene19599_All	30.99	142	96	2	19	158	452	27	5e-15	77.8
SPAC22F3.05c___KOG0073	Unigene25320_All	49.15	59	30	0	16	74	178	2	3e-11	65.5
SPAC22F3.05c___KOG0073	Unigene21640_All	39.18	97	57	2	78	173	730	443	2e-10	62.4
SPAC22F3.05c___KOG0073	Unigene1688_All	44	75	36	4	16	85	77	298	2e-09	58.9
SPAC22F3.05c___KOG0073	CL644.Contig1_All	27.22	158	97	7	28	174	3	455	3e-08	55.5
SPAC22F3.05c___KOG0073	CL644.Contig2_All	26.75	157	97	7	29	174	1	450	2e-07	52.8
SPAC22F3.05c___KOG0073	CL593.Contig1_All	26.23	122	80	5	18	129	437	802	2e-07	52.4
SPAC22F3.05c___KOG0073	CL644.Contig3_All	27.08	144	90	6	42	174	25	444	5e-07	51.2
SPAC22F3.05c___KOG0073	Unigene24844_All	28.72	94	67	0	87	180	11	292	2e-06	49.3
SPAC22F3.05c___KOG0073	Unigene5810_All	27.17	173	109	7	15	178	164	658	9e-06	47
SPAC22F3.05c___KOG0073	Unigene49995_All	29.55	88	61	1	87	174	2	262	7e-05	43.9
SPAC22F3.05c___KOG0073	Unigene59329_All	37.1	62	39	0	108	169	292	107	0.0001	43.1
YMR138w___KOG0073	Unigene31897_All	39.23	181	95	5	1	177	102	611	1e-26	116
YMR138w___KOG0073	Unigene24614_All	38.83	188	103	4	1	187	60	590	4e-23	104
YMR138w___KOG0073	Unigene22870_All	41.8	122	65	3	14	135	867	520	2e-19	92.8
YMR138w___KOG0073	CL2529.Contig1_All	32.98	188	114	6	1	183	251	793	9e-19	90.1
YMR138w___KOG0073	Unigene27238_All	35.17	145	80	3	7	143	225	641	9e-19	90.1
YMR138w___KOG0073	Unigene9808_All	35.29	136	81	3	1	135	1702	1313	1e-18	89.7
YMR138w___KOG0073	Unigene1589_All	30.06	163	102	3	15	177	892	440	2e-17	85.9
YMR138w___KOG0073	CL5628.Contig1_All	29.55	176	113	3	1	176	616	122	5e-16	81.3
YMR138w___KOG0073	CL6415.Contig3_All	32.56	172	107	4	4	175	1887	1399	4e-15	78.2
YMR138w___KOG0073	CL6415.Contig2_All	32.56	172	107	4	4	175	1507	1019	4e-15	78.2
YMR138w___KOG0073	Unigene791_All	28.87	194	115	5	3	185	134	679	1e-14	76.3
YMR138w___KOG0073	Unigene5517_All	31.25	128	83	2	9	136	115	483	2e-12	68.9
YMR138w___KOG0073	Unigene40963_All	26.88	186	119	6	6	185	228	752	5e-12	67.8
YMR138w___KOG0073	Unigene19599_All	36.96	92	55	1	17	108	458	192	8e-12	67
YMR138w___KOG0073	Unigene12684_All	28.65	185	116	5	11	191	583	65	3e-11	65.1
YMR138w___KOG0073	Unigene4284_All	30.77	91	60	1	5	95	131	394	2e-10	62.8
YMR138w___KOG0073	CL6415.Contig1_All	30.2	149	95	4	27	175	1	420	1e-09	60.1
YMR138w___KOG0073	CL9625.Contig2_All	32.31	130	82	4	12	141	1670	1299	1e-09	60.1
YMR138w___KOG0073	Unigene25320_All	37.5	64	33	2	16	77	178	2	3e-07	52
YMR138w___KOG0073	Unigene36545_All	25.15	171	114	5	17	185	641	165	8e-06	47.4
YMR138w___KOG0073	Unigene6497_All	38.46	65	37	1	71	135	1	186	1e-05	46.6
YMR138w___KOG0073	CL8043.Contig1_All	30.93	97	51	4	54	139	1251	1526	2e-05	46.2
YMR138w___KOG0073	CL8043.Contig2_All	30.1	103	57	3	48	139	346	50	2e-05	45.8
YMR138w___KOG0073	Unigene5810_All	24.82	141	87	5	15	147	164	553	0.0001	43.5
YMR138w___KOG0073	Unigene1688_All	33.33	75	43	3	18	88	83	298	0.0001	43.1
YMR138w___KOG0073	CL644.Contig1_All	22.88	118	81	4	28	141	3	338	0.0001	43.1
YMR138w___KOG0073	CL7836.Contig1_All	30	100	57	2	50	139	715	1005	0.0002	42.7
YMR138w___KOG0073	Unigene32492_All	30.93	97	60	2	50	139	823	1113	0.0002	42.4
YMR138w___KOG0073	Unigene31110_All	30	100	57	2	50	139	790	500	0.0003	42
YMR138w___KOG0073	CL644.Contig3_All	24.53	106	68	3	44	141	22	327	0.0004	41.6
YMR138w___KOG0073	CL644.Contig2_All	24.53	106	68	3	44	141	28	333	0.0004	41.6
7300832___KOG0077	CL9625.Contig2_All	80.31	193	38	0	1	193	1715	1137	8e-91	329
7300832___KOG0077	Unigene1589_All	33.16	187	107	2	3	189	925	419	2e-26	115
7300832___KOG0077	CL9625.Contig1_All	80.7	57	11	0	1	57	64	234	4e-22	101
7300832___KOG0077	CL2529.Contig1_All	31.49	181	108	3	13	189	278	784	2e-21	99.4
7300832___KOG0077	Unigene27238_All	35.07	134	87	0	18	151	246	647	2e-21	98.6
7300832___KOG0077	Unigene9808_All	31.21	173	107	1	18	190	1660	1178	7e-21	97.1
7300832___KOG0077	Unigene22870_All	32.33	133	90	0	19	151	864	466	5e-20	94.4
7300832___KOG0077	Unigene31897_All	33.33	144	96	0	10	153	117	548	5e-20	94.4
7300832___KOG0077	CL5628.Contig1_All	28.99	169	108	1	22	190	565	95	1e-19	93.2
7300832___KOG0077	Unigene791_All	31.52	184	106	3	18	192	167	685	1e-19	92.8
7300832___KOG0077	Unigene5517_All	28.95	190	117	3	3	191	100	618	2e-19	92.4
7300832___KOG0077	CL6415.Contig3_All	31.32	182	109	3	18	193	1857	1342	4e-18	87.8
7300832___KOG0077	CL6415.Contig2_All	31.32	182	109	3	18	193	1477	962	6e-18	87.8
7300832___KOG0077	Unigene40963_All	33.33	147	93	2	10	151	228	668	7e-18	87.4
7300832___KOG0077	Unigene24614_All	31.94	191	111	3	7	190	48	584	2e-17	85.9
7300832___KOG0077	CL6415.Contig1_All	29.59	169	103	3	31	193	1	477	6e-15	77.4
7300832___KOG0077	Unigene12684_All	29.07	172	108	2	19	189	571	95	2e-13	72.4
7300832___KOG0077	Unigene19599_All	32.05	156	103	3	3	155	515	48	4e-13	71.6
7300832___KOG0077	Unigene4284_All	37.18	78	49	0	22	99	170	403	1e-11	66.6
7300832___KOG0077	Unigene1688_All	38.36	73	42	2	14	83	53	271	1e-07	53.5
7300832___KOG0077	Unigene25320_All	40.35	57	34	0	22	78	172	2	2e-06	49.7
7300832___KOG0077	Unigene32375_All	23.44	128	85	3	20	136	50	427	2e-05	46.2
7300832___KOG0077	CL8043.Contig2_All	28	100	62	2	43	132	364	65	0.0002	42.7
7300832___KOG0077	CL8043.Contig1_All	27.45	102	64	2	41	132	1206	1511	0.0002	42.4
7300832___KOG0077	CL7836.Contig1_All	24.51	102	67	1	41	132	685	990	0.0005	41.6
7300832___KOG0077	Unigene31110_All	24.51	102	67	1	41	132	820	515	0.0006	41.2
At4g02080___KOG0077	CL9625.Contig2_All	52.85	193	91	0	1	193	1715	1137	5e-55	210
At4g02080___KOG0077	CL9625.Contig1_All	67.27	55	18	0	1	55	64	228	4e-16	81.6
At4g02080___KOG0077	Unigene24614_All	27.84	176	115	1	18	193	102	593	1e-12	70.1
At4g02080___KOG0077	CL5628.Contig1_All	24.43	176	121	1	18	193	577	86	2e-11	65.9
At4g02080___KOG0077	Unigene1589_All	26.74	172	113	1	19	190	892	416	2e-10	62.8
At4g02080___KOG0077	Unigene22870_All	29.79	141	99	0	9	149	894	472	5e-10	61.2
At4g02080___KOG0077	Unigene9808_All	28.36	134	96	0	18	151	1660	1259	2e-09	59.7
At4g02080___KOG0077	Unigene27238_All	28.47	144	103	0	8	151	216	647	2e-09	59.3
At4g02080___KOG0077	CL6415.Contig3_All	26.74	187	121	3	8	188	1887	1357	3e-09	58.5
At4g02080___KOG0077	CL6415.Contig2_All	26.74	187	121	3	8	188	1507	977	3e-09	58.5
At4g02080___KOG0077	CL2529.Contig1_All	25	184	122	3	14	193	281	796	4e-09	58.2
At4g02080___KOG0077	Unigene791_All	25	184	120	2	18	193	167	688	2e-08	55.8
At4g02080___KOG0077	Unigene31897_All	26.47	136	100	0	18	153	141	548	2e-07	52.8
At4g02080___KOG0077	Unigene40963_All	25	144	103	2	10	148	228	659	5e-07	51.2
At4g02080___KOG0077	Unigene5517_All	22.3	148	109	2	3	149	100	528	6e-07	51.2
At4g02080___KOG0077	Unigene1688_All	38.03	71	41	2	14	81	53	265	8e-07	50.4
At4g02080___KOG0077	Unigene4284_All	38.33	60	37	0	22	81	170	349	3e-06	48.5
At4g02080___KOG0077	CL6415.Contig1_All	26.06	165	106	3	31	189	1	465	5e-06	47.8
At4g02080___KOG0077	Unigene25320_All	37.29	59	37	0	20	78	178	2	0.0007	40.8
CE07622___KOG0077	CL9625.Contig2_All	70.16	191	57	0	3	193	1712	1140	1e-81	299
CE07622___KOG0077	CL2529.Contig1_All	31.15	183	110	3	15	193	281	793	5e-22	101
CE07622___KOG0077	Unigene1589_All	26.94	193	123	2	1	193	934	410	6e-22	100
CE07622___KOG0077	CL9625.Contig1_All	82.14	56	10	0	3	58	67	234	2e-21	99.4
CE07622___KOG0077	Unigene27238_All	32.89	152	92	1	17	158	240	695	5e-21	97.8
CE07622___KOG0077	Unigene31897_All	32.64	144	97	0	11	154	117	548	1e-20	96.7
CE07622___KOG0077	CL5628.Contig1_All	27.68	177	116	1	17	193	583	89	1e-20	96.7
CE07622___KOG0077	Unigene9808_All	29.57	186	118	2	8	193	1690	1172	2e-20	95.9
CE07622___KOG0077	Unigene5517_All	27.66	188	118	3	6	192	106	618	2e-20	95.5
CE07622___KOG0077	Unigene40963_All	30.61	147	97	1	11	152	228	668	2e-20	95.5
CE07622___KOG0077	Unigene22870_All	29.61	152	97	1	17	158	873	418	6e-20	94
CE07622___KOG0077	CL6415.Contig3_All	30.68	176	106	4	24	193	1842	1345	5e-19	91.3
CE07622___KOG0077	CL6415.Contig2_All	30.68	176	106	4	24	193	1462	965	5e-19	91.3
CE07622___KOG0077	Unigene791_All	28.16	174	107	2	24	189	182	673	1e-16	82.8
CE07622___KOG0077	Unigene24614_All	30.06	173	109	1	19	191	102	584	2e-16	82.4
CE07622___KOG0077	CL6415.Contig1_All	28.57	168	104	4	32	193	1	474	9e-16	80.5
CE07622___KOG0077	Unigene19599_All	32.82	131	87	1	27	156	443	51	2e-14	75.9
CE07622___KOG0077	Unigene12684_All	26.59	173	113	2	19	190	574	95	1e-12	70.1
CE07622___KOG0077	Unigene4284_All	37.18	78	49	0	23	100	170	403	8e-12	67
CE07622___KOG0077	Unigene6497_All	32.99	97	53	1	73	157	1	291	2e-11	65.9
CE07622___KOG0077	Unigene32375_All	22.56	133	90	3	18	139	41	433	6e-06	47.8
CE07622___KOG0077	Unigene25320_All	38.6	57	35	0	23	79	172	2	1e-05	47
CE07622___KOG0077	Unigene1688_All	33.33	63	41	1	22	83	80	268	2e-05	46.2
Hs7705827___KOG0077	CL9625.Contig2_All	72.45	196	50	1	3	198	1712	1137	2e-84	308
Hs7705827___KOG0077	CL2529.Contig1_All	31.32	182	109	3	17	194	275	784	6e-25	110
Hs7705827___KOG0077	Unigene40963_All	35.86	145	88	1	15	154	228	662	3e-21	98.6
Hs7705827___KOG0077	Unigene22870_All	37.59	133	77	2	24	153	864	475	3e-21	98.6
Hs7705827___KOG0077	Unigene31897_All	29.38	194	125	1	4	197	84	629	7e-21	97.4
Hs7705827___KOG0077	Unigene27238_All	31.61	155	98	2	1	155	204	644	2e-19	92.4
Hs7705827___KOG0077	CL9625.Contig1_All	73.33	60	12	1	3	62	67	234	3e-19	92
Hs7705827___KOG0077	CL6415.Contig3_All	31.94	191	114	3	14	198	1884	1342	4e-19	91.7
Hs7705827___KOG0077	CL6415.Contig2_All	31.94	191	114	3	14	198	1504	962	4e-19	91.7
Hs7705827___KOG0077	Unigene9808_All	32.82	131	88	0	23	153	1660	1268	6e-19	90.9
Hs7705827___KOG0077	Unigene1589_All	29.05	179	113	3	18	195	913	416	8e-18	87.4
Hs7705827___KOG0077	Unigene5517_All	24.87	197	133	3	3	196	64	618	1e-17	86.3
Hs7705827___KOG0077	CL5628.Contig1_All	27.22	169	111	2	27	195	565	95	3e-17	85.1
Hs7705827___KOG0077	Unigene24614_All	28.99	169	108	1	27	195	114	584	2e-16	82.4
Hs7705827___KOG0077	Unigene791_All	27.87	183	114	2	23	197	167	685	3e-16	82
Hs7705827___KOG0077	CL6415.Contig1_All	30.77	169	101	3	36	198	1	477	2e-15	79.3
Hs7705827___KOG0077	Unigene4284_All	42.31	78	45	0	27	104	170	403	4e-12	68.2
Hs7705827___KOG0077	Unigene19599_All	31.3	131	89	1	31	160	443	51	2e-11	66.2
Hs7705827___KOG0077	Unigene6497_All	32.05	78	53	0	77	154	1	234	6e-11	64.3
Hs7705827___KOG0077	Unigene12684_All	26.04	169	111	3	27	194	562	95	6e-11	64.3
Hs7705827___KOG0077	Unigene49995_All	41.38	58	34	0	96	153	2	175	2e-06	49.3
Hs7705827___KOG0077	Unigene32375_All	24.22	128	88	2	25	143	50	433	3e-06	48.9
Hs7705827___KOG0077	Unigene1688_All	35.62	73	44	2	19	88	53	271	1e-05	46.6
Hs7705827___KOG0077	Unigene25320_All	40.35	57	34	0	27	83	172	2	3e-05	45.4
Hs7705827___KOG0077	Unigene7548_All	29.11	79	46	1	69	137	169	405	7e-05	44.3
Hs7705827___KOG0077	CL7836.Contig1_All	24	100	66	1	48	137	691	990	0.0004	42
Hs7705827___KOG0077	Unigene31110_All	24	100	66	1	48	137	814	515	0.0005	41.2
SPBC31F10.06c___KOG0077	CL9625.Contig2_All	60.62	193	72	3	1	190	1715	1140	3e-64	241
SPBC31F10.06c___KOG0077	Unigene1589_All	31.18	170	106	1	18	187	895	419	1e-19	93.6
SPBC31F10.06c___KOG0077	Unigene22870_All	35.11	131	85	0	18	148	867	475	2e-19	92.4
SPBC31F10.06c___KOG0077	Unigene9808_All	32.56	172	102	4	19	188	1657	1178	4e-19	91.3
SPBC31F10.06c___KOG0077	Unigene27238_All	33.58	137	91	0	19	155	249	659	8e-19	90.5
SPBC31F10.06c___KOG0077	Unigene40963_All	34.27	143	87	2	14	150	240	665	2e-18	89
SPBC31F10.06c___KOG0077	CL5628.Contig1_All	27.17	173	116	2	16	188	583	95	3e-18	88.2
SPBC31F10.06c___KOG0077	Unigene31897_All	32.31	130	88	0	19	148	144	533	2e-17	85.5
SPBC31F10.06c___KOG0077	Unigene791_All	29.55	176	108	2	23	190	182	685	5e-17	84.3
SPBC31F10.06c___KOG0077	CL2529.Contig1_All	28.65	178	113	3	14	187	281	784	7e-17	84
SPBC31F10.06c___KOG0077	Unigene24614_All	26.9	171	115	1	18	188	102	584	2e-16	82.8
SPBC31F10.06c___KOG0077	CL6415.Contig3_All	31.18	170	103	3	23	186	1842	1357	5e-16	81.3
SPBC31F10.06c___KOG0077	CL6415.Contig2_All	31.18	170	103	3	23	186	1462	977	5e-16	81.3
SPBC31F10.06c___KOG0077	Unigene5517_All	28.57	147	99	2	3	148	100	525	2e-13	72
SPBC31F10.06c___KOG0077	CL6415.Contig1_All	29.45	163	101	3	31	187	1	465	3e-13	72
SPBC31F10.06c___KOG0077	CL9625.Contig1_All	61.4	57	22	0	1	57	64	234	5e-13	71.2
SPBC31F10.06c___KOG0077	Unigene4284_All	39.74	78	47	0	22	99	170	403	2e-12	69.7
SPBC31F10.06c___KOG0077	Unigene12684_All	28.65	171	110	2	18	187	574	95	3e-11	65.5
SPBC31F10.06c___KOG0077	Unigene19599_All	29.32	133	92	2	24	154	449	51	7e-10	60.8
SPBC31F10.06c___KOG0077	Unigene1688_All	38.1	63	38	1	21	82	80	268	1e-05	46.6
SPBC31F10.06c___KOG0077	Unigene25320_All	36.84	57	36	0	22	78	172	2	0.0001	43.5
YPL218w___KOG0077	CL9625.Contig2_All	58.85	192	71	3	4	190	1706	1140	8e-60	226
YPL218w___KOG0077	Unigene27238_All	37.35	166	97	1	22	187	249	725	3e-24	108
YPL218w___KOG0077	Unigene22870_All	41.22	131	77	0	21	151	867	475	3e-24	108
YPL218w___KOG0077	Unigene9808_All	37.72	167	95	3	22	187	1657	1181	6e-24	107
YPL218w___KOG0077	Unigene1589_All	32.34	167	105	1	21	187	895	419	4e-21	98.2
YPL218w___KOG0077	CL6415.Contig3_All	35.29	153	94	2	26	178	1842	1399	1e-19	92.8
YPL218w___KOG0077	CL6415.Contig2_All	35.29	153	94	2	26	178	1462	1019	1e-19	92.8
YPL218w___KOG0077	Unigene40963_All	35.1	151	93	2	13	158	228	680	5e-19	91.3
YPL218w___KOG0077	CL2529.Contig1_All	30.86	175	110	3	17	187	281	784	5e-19	91.3
YPL218w___KOG0077	Unigene5517_All	28.65	185	119	4	6	189	100	618	1e-18	89.7
YPL218w___KOG0077	Unigene31897_All	29.89	174	115	1	13	186	117	617	1e-18	89.7
YPL218w___KOG0077	CL5628.Contig1_All	26.95	167	115	1	21	187	577	98	1e-18	89.7
YPL218w___KOG0077	Unigene791_All	28.9	173	110	2	26	190	182	685	7e-18	87.4
YPL218w___KOG0077	Unigene24614_All	29.76	168	111	1	21	188	102	584	1e-16	83.2
YPL218w___KOG0077	CL6415.Contig1_All	33.1	145	92	2	34	178	1	420	1e-16	82.8
YPL218w___KOG0077	Unigene12684_All	31.82	176	104	3	20	187	598	95	3e-16	82
YPL218w___KOG0077	Unigene6497_All	36.9	84	53	0	75	158	1	252	9e-13	70.5
YPL218w___KOG0077	Unigene19599_All	32.68	153	100	3	6	155	515	57	1e-12	69.7
YPL218w___KOG0077	CL9625.Contig1_All	63.16	57	18	1	4	60	73	234	2e-12	68.9
YPL218w___KOG0077	Unigene4284_All	38.46	78	48	0	25	102	170	403	2e-11	65.9
YPL218w___KOG0077	Unigene21640_All	31.37	102	61	2	87	187	724	443	1e-07	53.1
YPL218w___KOG0077	Unigene1688_All	35.62	73	44	2	17	86	53	271	9e-06	47
YPL218w___KOG0077	CL8185.Contig2_All	22.14	131	93	3	25	146	266	658	0.0001	43.5
YPL218w___KOG0077	Unigene36545_All	23.85	130	87	2	11	135	659	291	0.0002	42.7
YPL218w___KOG0077	Unigene25320_All	38.6	57	35	0	25	81	172	2	0.0003	42
YPL218w___KOG0077	Unigene24844_All	40	55	33	0	97	151	20	184	0.0004	41.6
7291151___KOG0084	Unigene18710_All	45.36	183	97	1	3	185	170	709	1e-44	176
7291151___KOG0084	Unigene13465_All	46.06	165	89	0	4	168	63	557	7e-41	163
7291151___KOG0084	Unigene36837_All	46.43	168	90	0	4	171	1013	510	1e-40	162
7291151___KOG0084	Unigene28728_All	40.41	193	104	3	3	195	912	367	5e-39	157
7291151___KOG0084	Unigene39960_All	40.48	168	100	0	4	171	66	569	2e-35	145
7291151___KOG0084	Unigene23109_All	36.69	169	106	1	4	171	79	585	6e-35	144
7291151___KOG0084	CL8594.Contig1_All	40.74	162	96	0	3	164	938	453	1e-34	142
7291151___KOG0084	Unigene18559_All	45.09	173	92	3	4	174	86	601	2e-34	142
7291151___KOG0084	Unigene435_All	39.33	178	106	2	4	180	157	687	3e-34	141
7291151___KOG0084	Unigene20353_All	35.6	191	110	1	3	180	96	668	1e-33	139
7291151___KOG0084	Unigene24656_All	39.77	171	102	1	4	173	95	607	1e-33	139
7291151___KOG0084	CL4700.Contig2_All	39.39	165	100	0	1	165	207	701	1e-32	136
7291151___KOG0084	CL4404.Contig2_All	36.31	168	107	0	4	171	929	426	4e-32	134
7291151___KOG0084	CL4404.Contig1_All	36.31	168	107	0	4	171	943	440	4e-32	134
7291151___KOG0084	Unigene36545_All	38.41	164	99	2	8	170	641	153	8e-31	130
7291151___KOG0084	CL7388.Contig2_All	41.14	158	93	0	8	165	172	645	1e-30	129
7291151___KOG0084	CL482.Contig1_All	41.14	158	93	0	8	165	172	645	1e-30	129
7291151___KOG0084	CL7388.Contig1_All	41.14	158	93	0	8	165	182	655	2e-30	129
7291151___KOG0084	Unigene50725_All	39.13	161	98	0	8	168	1032	550	2e-30	129
7291151___KOG0084	Unigene15531_All	39.13	161	98	0	8	168	2393	1911	2e-30	129
7291151___KOG0084	Unigene32162_All	35.8	162	104	0	3	164	493	8	1e-29	126
7291151___KOG0084	Unigene31845_All	36.42	162	102	1	8	168	1082	597	1e-27	120
7291151___KOG0084	Unigene35706_All	34.13	167	104	1	5	165	1847	2347	1e-26	116
7291151___KOG0084	Unigene27369_All	37.42	155	94	1	20	171	201	665	2e-26	115
7291151___KOG0084	CL10442.Contig1_All	41.72	163	93	2	4	165	221	706	9e-26	113
7291151___KOG0084	CL593.Contig1_All	37.77	188	99	3	8	177	434	997	2e-25	112
7291151___KOG0084	Unigene40348_All	33.54	158	105	0	8	165	988	515	3e-25	112
7291151___KOG0084	CL6666.Contig1_All	36.88	160	101	0	6	165	126	605	9e-25	110
7291151___KOG0084	CL6666.Contig2_All	36.25	160	102	0	6	165	126	605	2e-24	108
7291151___KOG0084	CL1575.Contig1_All	35.37	164	106	0	9	172	135	626	3e-24	108
7291151___KOG0084	CL11611.Contig1_All	36.84	152	92	1	20	167	428	883	6e-24	107
7291151___KOG0084	Unigene5810_All	31.85	157	107	0	9	165	173	643	2e-23	105
7291151___KOG0084	Unigene19558_All	39.13	115	70	0	56	170	381	37	7e-23	103
7291151___KOG0084	CL4855.Contig2_All	37.35	166	101	3	8	171	3326	2832	3e-22	102
7291151___KOG0084	Unigene1241_All	30.22	182	119	4	6	183	365	898	1e-21	100
7291151___KOG0084	CL644.Contig1_All	30.67	150	101	1	19	165	3	452	5e-21	97.8
7291151___KOG0084	CL6223.Contig1_All	31.45	159	102	4	5	157	1200	727	1e-20	96.7
7291151___KOG0084	CL6223.Contig2_All	31.45	159	102	4	5	157	598	125	1e-20	96.3
7291151___KOG0084	Unigene23210_All	34.32	169	95	6	9	163	173	673	3e-20	95.1
7291151___KOG0084	CL644.Contig2_All	30.2	149	101	1	20	165	1	447	3e-20	95.1
7291151___KOG0084	CL644.Contig3_All	29.45	146	100	1	23	165	4	441	2e-19	92
7291151___KOG0084	Unigene31086_All	31.95	169	99	5	9	163	1670	1170	9e-19	90.1
7291151___KOG0084	Unigene27318_All	32.4	179	116	3	1	175	1069	536	2e-18	89
7291151___KOG0084	Unigene22872_All	32.74	168	107	3	1	163	1026	526	3e-18	88.6
7291151___KOG0084	Unigene18429_All	37.1	124	77	1	61	184	2	370	4e-18	88.2
7291151___KOG0084	Unigene31613_All	28.48	158	110	3	8	165	276	740	5e-18	87.8
7291151___KOG0084	CL5967.Contig1_All	31.98	172	109	2	7	171	1832	1320	5e-18	87.8
7291151___KOG0084	Unigene22559_All	34.27	143	92	2	20	161	369	794	1e-17	86.7
7291151___KOG0084	CL9427.Contig1_All	32.93	164	97	5	9	161	82	567	2e-17	85.9
7291151___KOG0084	CL8185.Contig2_All	27.16	162	111	2	8	164	263	742	6e-17	84.3
7291151___KOG0084	CL1903.Contig2_All	36.11	108	69	0	62	169	3	326	6e-17	84.3
7291151___KOG0084	CL11611.Contig2_All	39.81	103	62	0	60	162	2	310	6e-17	84.3
7291151___KOG0084	Unigene10597_All	29.45	146	102	1	20	165	216	650	7e-17	84
7291151___KOG0084	Unigene12120_All	27.33	161	108	4	5	157	640	161	6e-16	80.9
7291151___KOG0084	Unigene20567_All	30.18	169	113	3	9	172	514	8	6e-16	80.9
7291151___KOG0084	Unigene14320_All	30.86	175	101	9	9	166	1297	782	1e-15	79.7
7291151___KOG0084	Unigene14860_All	26.4	197	134	4	5	195	620	45	4e-15	78.2
7291151___KOG0084	Unigene26978_All	29.59	169	103	5	9	163	1257	757	5e-15	77.8
7291151___KOG0084	CL11242.Contig1_All	26.79	168	107	5	8	161	607	110	1e-14	76.6
7291151___KOG0084	Unigene23518_All	29.02	193	112	7	8	186	693	148	1e-14	76.6
7291151___KOG0084	Unigene31817_All	33.33	147	94	3	20	164	759	325	1e-14	76.3
7291151___KOG0084	Unigene23084_All	32.4	179	90	8	8	163	581	69	3e-14	75.1
7291151___KOG0084	CL11242.Contig2_All	31.62	117	77	3	8	123	1519	1175	7e-14	73.9
7291151___KOG0084	CL9427.Contig2_All	32.38	105	69	2	8	111	8	319	2e-13	72.4
7291151___KOG0084	CL1078.Contig1_All	28.57	168	105	6	8	163	25	519	3e-13	72
7291151___KOG0084	Unigene39770_All	27.98	168	105	5	8	161	2172	1675	4e-13	71.2
7291151___KOG0084	Unigene42487_All	26.86	175	112	5	1	161	79	597	5e-13	71.2
7291151___KOG0084	Unigene40483_All	23.74	198	137	4	8	192	372	962	7e-13	70.9
7291151___KOG0084	Unigene4707_All	30	150	102	3	20	168	1566	1123	9e-13	70.5
7291151___KOG0084	Unigene598_All	29.81	161	111	2	9	168	878	399	1e-12	69.7
7291151___KOG0084	CL6471.Contig2_All	46.03	63	34	0	3	65	257	445	2e-12	69.3
7291151___KOG0084	CL1575.Contig2_All	36.78	87	55	0	16	102	48	308	2e-12	68.9
7291151___KOG0084	Unigene28849_All	32.94	170	101	6	8	166	1014	511	2e-12	68.9
7291151___KOG0084	Unigene41798_All	30.53	95	65	1	8	101	177	461	3e-12	68.6
7291151___KOG0084	CL98.Contig1_All	28.29	152	95	5	8	147	2156	1707	3e-12	68.6
7291151___KOG0084	CL98.Contig1_All	28.29	152	95	5	8	147	153	602	3e-12	68.6
7291151___KOG0084	Unigene31754_All	28.89	180	123	4	9	186	103	633	3e-12	68.6
7291151___KOG0084	Unigene17189_All	39	100	58	2	7	104	1	297	4e-12	68.2
7291151___KOG0084	CL10500.Contig1_All	31.62	117	77	3	8	123	1791	1447	5e-12	68.2
7291151___KOG0084	Unigene1488_All	33.53	167	108	3	1	165	292	789	5e-12	67.8
7291151___KOG0084	CL6471.Contig3_All	44.44	63	35	0	3	65	195	7	6e-12	67.8
7291151___KOG0084	Unigene32254_All	32.72	162	106	3	9	168	286	768	6e-12	67.4
7291151___KOG0084	CL6471.Contig1_All	46.03	63	34	0	3	65	58	246	7e-12	67.4
7291151___KOG0084	CL2596.Contig1_All	26.38	163	108	6	8	161	710	231	7e-12	67.4
7291151___KOG0084	Unigene30034_All	31.51	146	98	2	20	164	119	553	9e-12	67
7291151___KOG0084	CL9427.Contig3_All	35.16	91	58	1	9	99	82	351	9e-12	67
7291151___KOG0084	Unigene29079_All	32	125	78	4	8	127	33	401	2e-11	66.2
7291151___KOG0084	Unigene24916_All	43.55	62	35	0	7	68	213	398	4e-11	65.1
7291151___KOG0084	CL276.Contig2_All	27.92	154	83	5	6	135	225	674	5e-11	64.3
7291151___KOG0084	Unigene925_All	26.72	116	85	0	56	171	36	383	6e-11	64.3
7291151___KOG0084	Unigene35108_All	34.45	119	68	4	9	123	34	372	7e-11	64.3
7291151___KOG0084	CL2832.Contig1_All	23.46	162	119	5	12	170	827	348	1e-10	63.2
7291151___KOG0084	Unigene36097_All	29.71	175	89	7	8	157	655	158	2e-10	62.8
7291151___KOG0084	CL812.Contig10_All	31.53	111	70	3	62	167	3244	2915	8e-10	60.5
7291151___KOG0084	CL812.Contig5_All	31.53	111	70	3	62	167	1	330	8e-10	60.5
7291151___KOG0084	Unigene19643_All	43.84	73	27	2	4	64	136	348	2e-09	59.3
7291151___KOG0084	CL11449.Contig1_All	27.65	170	116	5	8	175	1416	922	2e-09	59.3
7291151___KOG0084	Unigene14429_All	25.3	166	106	5	9	161	1009	527	2e-09	58.9
7291151___KOG0084	Unigene8298_All	40.68	59	35	0	7	65	183	7	3e-09	58.5
7291151___KOG0084	CL9643.Contig2_All	22.01	159	121	3	12	168	694	221	6e-09	57.8
7291151___KOG0084	Unigene8431_All	27.33	161	109	4	8	164	156	626	9e-09	57
7291151___KOG0084	Unigene1506_All	27.52	149	103	4	7	151	52	495	1e-08	57
7291151___KOG0084	Unigene13583_All	26.09	138	80	3	8	123	110	523	1e-08	57
7291151___KOG0084	Unigene34094_All	36.36	66	42	0	7	72	266	463	2e-08	56.2
7291151___KOG0084	Unigene9354_All	29.2	113	79	1	57	168	38	376	2e-08	56.2
7291151___KOG0084	Unigene30052_All	21.71	175	122	5	1	161	531	10	3e-08	55.1
7291151___KOG0084	Unigene40066_All	24.54	163	113	5	9	163	322	804	4e-08	55.1
7291151___KOG0084	Unigene37601_All	30.65	124	80	4	63	180	1	372	4e-08	55.1
7291151___KOG0084	Unigene6325_All	32.18	87	58	1	8	94	259	2	5e-08	54.7
7291151___KOG0084	CL9643.Contig1_All	24.56	171	112	7	12	168	935	432	7e-08	54.3
7291151___KOG0084	Unigene38589_All	30.49	82	56	1	5	85	123	368	8e-08	53.9
7291151___KOG0084	Unigene43355_All	28.57	91	64	1	9	99	282	13	9e-08	53.9
7291151___KOG0084	Unigene23371_All	25.82	182	109	7	8	164	231	773	3e-07	52.4
7291151___KOG0084	Unigene33924_All	27.27	176	114	5	7	174	611	102	1e-06	50.1
7291151___KOG0084	Unigene24405_All	30	100	66	3	6	101	65	364	2e-06	49.7
7291151___KOG0084	Unigene67206_All	22.6	146	92	4	26	157	523	107	9e-06	47
7291151___KOG0084	CL757.Contig1_All	23.28	189	122	7	9	188	2117	1593	1e-05	46.6
7291151___KOG0084	CL757.Contig2_All	23.28	189	122	7	9	188	2186	1662	1e-05	46.6
7291151___KOG0084	Unigene32927_All	31.33	83	51	3	80	161	4	237	2e-05	46.2
7291151___KOG0084	Unigene54035_All	40.63	64	36	1	109	170	3	194	4e-05	45.1
7291151___KOG0084	CL10442.Contig2_All	36.84	76	47	1	90	165	447	223	5e-05	44.7
7291151___KOG0084	CL98.Contig2_All	30.69	101	54	5	62	147	52	351	6e-05	44.3
7291151___KOG0084	CL8594.Contig3_All	40.98	61	36	0	104	164	514	332	7e-05	44.3
7291151___KOG0084	CL11521.Contig2_All	23.21	168	113	4	9	161	685	185	0.0003	42.4
7291151___KOG0084	Unigene12344_All	40	35	21	0	13	47	107	3	0.0008	40.4
At5g47200___KOG0084	Unigene18710_All	75.16	157	37	2	3	157	296	766	1e-62	235
At5g47200___KOG0084	Unigene28728_All	51.88	160	71	3	3	157	786	310	3e-40	161
At5g47200___KOG0084	Unigene36837_All	50	162	68	3	3	158	890	426	4e-40	160
At5g47200___KOG0084	Unigene13465_All	54.69	128	58	0	3	130	186	569	2e-39	158
At5g47200___KOG0084	CL8594.Contig1_All	47.17	159	79	1	3	156	812	336	1e-35	145
At5g47200___KOG0084	Unigene435_All	43.04	158	82	3	5	159	289	747	5e-35	143
At5g47200___KOG0084	Unigene23109_All	47.37	133	69	1	4	135	205	603	6e-32	133
At5g47200___KOG0084	Unigene39960_All	52.59	116	55	0	5	120	195	542	1e-31	132
At5g47200___KOG0084	Unigene20353_All	51.72	116	56	0	5	120	228	575	1e-30	129
At5g47200___KOG0084	CL4700.Contig2_All	49.23	130	65	1	4	133	342	728	6e-30	126
At5g47200___KOG0084	Unigene32162_All	55.05	109	49	0	11	119	343	17	2e-29	125
At5g47200___KOG0084	CL4404.Contig2_All	46.88	128	68	0	5	132	800	417	2e-28	122
At5g47200___KOG0084	CL4404.Contig1_All	46.88	128	68	0	5	132	814	431	2e-28	122
At5g47200___KOG0084	Unigene50725_All	39.13	161	83	3	5	157	915	454	3e-28	121
At5g47200___KOG0084	Unigene15531_All	39.13	161	83	3	5	157	2276	1815	3e-28	121
At5g47200___KOG0084	Unigene31845_All	40.65	155	85	4	5	157	965	516	2e-26	115
At5g47200___KOG0084	Unigene19558_All	41.86	129	75	0	10	138	393	7	2e-26	115
At5g47200___KOG0084	Unigene24656_All	36.94	157	94	4	4	157	221	685	3e-26	114
At5g47200___KOG0084	Unigene18429_All	40.13	152	78	3	19	158	2	454	6e-26	113
At5g47200___KOG0084	Unigene18559_All	37.35	166	79	5	11	157	236	715	1e-25	112
At5g47200___KOG0084	Unigene36545_All	44.8	125	67	2	3	126	530	159	2e-25	112
At5g47200___KOG0084	Unigene1241_All	38.76	129	76	2	14	140	512	895	2e-25	111
At5g47200___KOG0084	Unigene22872_All	38.13	160	89	3	5	157	888	418	4e-25	110
At5g47200___KOG0084	CL1575.Contig1_All	38.97	136	83	0	14	149	276	683	5e-25	110
At5g47200___KOG0084	CL482.Contig1_All	36.71	158	93	2	5	158	289	753	6e-25	110
At5g47200___KOG0084	CL7388.Contig2_All	35.48	155	98	1	5	157	289	753	9e-25	109
At5g47200___KOG0084	CL7388.Contig1_All	35.48	155	98	1	5	157	299	763	1e-24	109
At5g47200___KOG0084	CL1903.Contig2_All	47.66	107	56	0	20	126	3	323	2e-24	108
At5g47200___KOG0084	Unigene35706_All	37.98	129	74	1	5	127	1973	2359	5e-23	103
At5g47200___KOG0084	CL644.Contig1_All	39.37	127	74	1	3	126	81	461	6e-23	103
At5g47200___KOG0084	CL644.Contig3_All	39.37	127	74	1	3	126	70	450	6e-23	103
At5g47200___KOG0084	CL644.Contig2_All	39.37	127	74	1	3	126	76	456	7e-23	103
At5g47200___KOG0084	Unigene27369_All	42.24	116	67	0	5	120	282	629	1e-22	102
At5g47200___KOG0084	CL6666.Contig1_All	34.84	155	98	2	5	158	249	707	2e-22	101
At5g47200___KOG0084	CL10442.Contig1_All	39.16	143	85	2	3	144	347	772	4e-22	100
At5g47200___KOG0084	Unigene40348_All	35.53	152	88	3	11	155	853	407	1e-21	99.4
At5g47200___KOG0084	CL6666.Contig2_All	42.37	118	68	0	5	122	249	602	3e-21	98.2
At5g47200___KOG0084	Unigene5810_All	31.82	154	101	2	5	157	287	739	3e-21	98.2
At5g47200___KOG0084	CL11611.Contig1_All	34.19	155	97	2	5	157	509	964	3e-21	97.8
At5g47200___KOG0084	CL593.Contig1_All	41.8	122	64	2	5	119	551	916	3e-20	94.7
At5g47200___KOG0084	Unigene37601_All	37.59	133	75	4	21	145	1	399	5e-20	94
At5g47200___KOG0084	Unigene22559_All	31.17	154	86	2	5	157	447	851	8e-19	90.1
At5g47200___KOG0084	Unigene1488_All	38.4	125	76	1	4	127	427	801	1e-18	89
At5g47200___KOG0084	Unigene10597_All	38.14	118	72	1	5	122	297	647	2e-18	89
At5g47200___KOG0084	CL5967.Contig1_All	33.81	139	83	2	10	139	1700	1284	2e-17	85.1
At5g47200___KOG0084	CL11611.Contig2_All	41.84	98	57	0	18	115	2	295	3e-17	84.7
At5g47200___KOG0084	Unigene9354_All	40.18	112	66	1	16	126	41	376	1e-16	82.4
At5g47200___KOG0084	Unigene4707_All	36.97	119	73	2	10	127	1473	1120	3e-16	81.3
At5g47200___KOG0084	Unigene17189_All	60	60	24	0	3	62	118	297	3e-16	81.3
At5g47200___KOG0084	Unigene598_All	31.61	155	89	3	5	158	767	351	5e-16	80.9
At5g47200___KOG0084	CL4855.Contig2_All	34.07	135	87	2	5	137	3212	2808	9e-16	79.7
At5g47200___KOG0084	CL6223.Contig1_All	35.71	112	68	1	10	117	1056	721	3e-15	78.2
At5g47200___KOG0084	Unigene30034_All	32.8	125	83	1	10	133	212	586	4e-15	77.8
At5g47200___KOG0084	CL6223.Contig2_All	35.71	112	68	1	10	117	454	119	6e-15	77
At5g47200___KOG0084	CL812.Contig10_All	38.32	107	62	1	20	122	3244	2924	1e-14	76.3
At5g47200___KOG0084	CL812.Contig5_All	38.32	107	62	1	20	122	1	321	1e-14	76.3
At5g47200___KOG0084	Unigene14860_All	35.16	128	78	2	4	126	497	114	3e-14	74.7
At5g47200___KOG0084	Unigene23084_All	36.75	117	69	3	7	119	455	108	1e-13	72.8
At5g47200___KOG0084	Unigene925_All	29.17	120	85	0	10	129	24	383	2e-13	72
At5g47200___KOG0084	Unigene12120_All	29.27	164	106	5	4	157	517	26	9e-13	69.7
At5g47200___KOG0084	Unigene20567_All	29.73	111	77	1	13	122	364	32	3e-12	67.8
At5g47200___KOG0084	Unigene23210_All	31.88	138	78	5	7	129	290	700	7e-12	67
At5g47200___KOG0084	Unigene31613_All	29.1	134	86	4	16	145	426	812	1e-11	66.2
At5g47200___KOG0084	CL8185.Contig2_All	28.15	135	87	4	12	141	401	790	2e-11	65.5
At5g47200___KOG0084	CL1575.Contig2_All	52.08	48	23	0	14	61	168	311	3e-11	64.7
At5g47200___KOG0084	CL8594.Contig3_All	38	100	57	1	62	156	514	215	4e-11	64.3
At5g47200___KOG0084	Unigene41798_All	46.94	49	26	0	11	59	315	461	1e-10	62.8
At5g47200___KOG0084	Unigene31754_All	31.01	129	83	4	10	134	229	609	2e-10	62.4
At5g47200___KOG0084	CL98.Contig1_All	28.87	142	92	4	6	139	2039	1617	5e-10	60.8
At5g47200___KOG0084	CL98.Contig1_All	28.87	142	92	4	6	139	270	692	5e-10	60.8
At5g47200___KOG0084	Unigene31086_All	30.08	133	78	4	7	125	1553	1158	5e-10	60.8
At5g47200___KOG0084	Unigene31817_All	33.61	119	76	2	16	132	648	295	8e-10	60.1
At5g47200___KOG0084	Unigene33924_All	33.64	107	69	2	10	115	479	162	1e-09	59.7
At5g47200___KOG0084	Unigene44790_All	31.58	95	65	0	55	149	467	183	1e-09	59.3
At5g47200___KOG0084	Unigene40483_All	29.75	121	81	2	2	119	486	845	4e-09	57.8
At5g47200___KOG0084	CL10500.Contig1_All	29.82	114	75	3	10	119	1662	1324	4e-09	57.4
At5g47200___KOG0084	Unigene67206_All	31.97	122	76	4	4	118	463	98	5e-09	57.4
At5g47200___KOG0084	Unigene29079_All	28.95	114	76	3	10	119	162	500	8e-09	56.6
At5g47200___KOG0084	CL9708.Contig1_All	29.92	127	74	4	21	133	1383	1006	2e-08	55.1
At5g47200___KOG0084	CL3382.Contig1_All	30	120	70	3	21	127	493	137	3e-08	54.7
At5g47200___KOG0084	Unigene27318_All	28.46	123	84	2	10	128	919	551	4e-08	54.3
At5g47200___KOG0084	Unigene1506_All	32.41	108	69	3	6	109	172	495	5e-08	54.3
At5g47200___KOG0084	Unigene32254_All	27.73	119	84	2	10	126	412	768	2e-07	52.4
At5g47200___KOG0084	CL2596.Contig1_All	29.84	124	78	5	11	126	578	210	3e-07	51.6
At5g47200___KOG0084	Unigene14429_All	26.09	115	72	3	18	119	871	527	3e-07	51.6
At5g47200___KOG0084	CL2596.Contig3_All	29.84	124	78	5	11	126	169	537	3e-07	51.6
At5g47200___KOG0084	CL11242.Contig1_All	34.57	81	51	2	7	86	487	248	3e-07	51.2
At5g47200___KOG0084	Unigene40066_All	31.3	115	70	4	15	121	463	804	3e-07	51.2
At5g47200___KOG0084	CL11242.Contig2_All	34.57	81	51	2	7	86	1399	1160	6e-07	50.4
At5g47200___KOG0084	CL8594.Contig2_All	33	100	62	1	62	156	3	302	8e-07	50.1
At5g47200___KOG0084	Unigene45991_All	45	40	22	0	20	59	107	226	1e-06	49.3
At5g47200___KOG0084	Unigene22870_All	32.88	73	46	2	12	82	735	520	2e-06	48.9
At5g47200___KOG0084	Unigene791_All	27.34	128	85	4	14	134	329	709	2e-06	48.5
At5g47200___KOG0084	CL11521.Contig2_All	28.19	149	92	4	5	139	565	122	2e-06	48.5
At5g47200___KOG0084	Unigene28849_All	26.22	164	93	6	6	158	897	457	3e-06	48.5
At5g47200___KOG0084	Unigene5517_All	33.75	80	50	2	4	82	247	480	3e-06	48.1
At5g47200___KOG0084	CL1078.Contig1_All	26.56	128	79	5	14	130	166	537	1e-05	45.8
At5g47200___KOG0084	Unigene13583_All	26.32	114	61	3	12	102	263	604	2e-05	45.8
At5g47200___KOG0084	CL276.Contig2_All	30.43	69	44	2	35	103	510	704	2e-05	45.4
At5g47200___KOG0084	Unigene26978_All	28.03	132	79	5	10	126	1131	739	2e-05	45.4
At5g47200___KOG0084	Unigene44813_All	38.64	88	47	4	51	134	466	212	3e-05	45.1
At5g47200___KOG0084	CL5628.Contig1_All	36.49	74	42	2	12	82	445	230	4e-05	44.7
At5g47200___KOG0084	Unigene45042_All	32.79	61	41	0	5	65	450	268	5e-05	44.3
At5g47200___KOG0084	Unigene42487_All	25.78	128	80	4	6	119	217	597	5e-05	43.9
At5g47200___KOG0084	Unigene30052_All	28.07	114	77	3	11	119	351	10	6e-05	43.9
At5g47200___KOG0084	Unigene35108_All	32.93	82	50	3	15	95	172	405	8e-05	43.5
At5g47200___KOG0084	CL9427.Contig1_All	27.42	124	78	4	14	126	220	588	8e-05	43.5
At5g47200___KOG0084	Unigene32927_All	32.93	82	51	2	38	119	4	237	8e-05	43.5
At5g47200___KOG0084	Unigene23518_All	29.87	77	54	0	10	86	564	334	0.0001	42.7
At5g47200___KOG0084	Unigene39770_All	28.36	134	77	6	6	121	2055	1657	0.0001	42.4
At5g47200___KOG0084	Unigene27238_All	28.3	106	62	4	4	105	360	647	0.0003	41.6
At5g47200___KOG0084	Unigene37516_All	28.07	114	79	3	15	126	380	718	0.0003	41.2
At5g47200___KOG0084	Unigene6325_All	46.51	43	23	0	10	52	130	2	0.0007	40
At5g47200___KOG0084	CL4700.Contig1_All	38.6	57	34	1	77	133	83	250	0.0008	40
At5g47200___KOG0084	Unigene36097_All	25.74	136	82	5	7	124	529	125	0.0009	40
CE24543___KOG0084	Unigene23109_All	59.57	188	74	1	2	187	64	627	1e-60	229
CE24543___KOG0084	Unigene13465_All	44	200	110	2	7	206	63	656	3e-46	181
CE24543___KOG0084	Unigene18710_All	42.29	201	113	2	7	207	173	766	8e-45	176
CE24543___KOG0084	Unigene24656_All	44.39	205	110	2	5	209	89	691	2e-44	175
CE24543___KOG0084	Unigene36837_All	47.24	163	85	1	7	169	1013	528	2e-43	172
CE24543___KOG0084	CL4700.Contig2_All	46.86	175	92	1	5	179	210	731	9e-42	166
CE24543___KOG0084	Unigene39960_All	44.32	176	97	1	7	182	66	590	1e-40	163
CE24543___KOG0084	Unigene435_All	46.43	168	88	2	7	173	157	657	4e-40	161
CE24543___KOG0084	Unigene20353_All	43.18	176	99	1	7	182	99	623	1e-39	159
CE24543___KOG0084	CL8594.Contig1_All	39.02	205	124	1	4	208	944	333	1e-38	156
CE24543___KOG0084	CL4404.Contig2_All	41.36	191	104	3	5	194	935	384	5e-38	154
CE24543___KOG0084	CL4404.Contig1_All	41.36	191	104	3	5	194	949	398	5e-38	154
CE24543___KOG0084	Unigene36545_All	46.54	159	82	3	11	168	641	171	4e-37	151
CE24543___KOG0084	Unigene28728_All	36.63	202	125	3	7	207	909	310	7e-37	150
CE24543___KOG0084	Unigene32162_All	41.07	168	98	1	1	168	508	8	3e-36	148
CE24543___KOG0084	Unigene18559_All	43.03	165	91	3	7	169	86	577	1e-34	143
CE24543___KOG0084	Unigene50725_All	38.69	199	116	3	11	208	1032	451	2e-34	142
CE24543___KOG0084	Unigene15531_All	38.69	199	116	3	11	208	2393	1812	2e-34	142
CE24543___KOG0084	Unigene35706_All	40.56	180	98	3	8	180	1847	2380	6e-33	137
CE24543___KOG0084	CL7388.Contig2_All	41.72	163	92	2	11	172	172	654	2e-31	132
CE24543___KOG0084	CL482.Contig1_All	41.72	163	92	2	11	172	172	654	2e-31	132
CE24543___KOG0084	CL7388.Contig1_All	41.1	163	93	2	11	172	182	664	7e-31	130
CE24543___KOG0084	CL1575.Contig1_All	39.52	167	98	2	12	177	135	629	1e-30	130
CE24543___KOG0084	CL10442.Contig1_All	43.27	171	93	4	7	175	221	727	3e-30	128
CE24543___KOG0084	Unigene5810_All	34.01	197	120	4	12	207	173	736	5e-30	127
CE24543___KOG0084	Unigene40348_All	40.25	159	94	1	11	169	988	515	3e-28	122
CE24543___KOG0084	Unigene14860_All	37.65	162	95	4	8	164	620	138	4e-27	118
CE24543___KOG0084	Unigene31845_All	37.5	160	98	2	11	169	1082	606	7e-27	117
CE24543___KOG0084	CL644.Contig1_All	37.42	155	91	3	22	172	3	461	3e-26	115
CE24543___KOG0084	CL11611.Contig1_All	40.67	150	88	1	23	172	428	874	7e-26	114
CE24543___KOG0084	CL644.Contig2_All	37.01	154	91	3	23	172	1	456	1e-25	113
CE24543___KOG0084	Unigene19558_All	39.1	133	80	1	54	186	396	1	4e-25	111
CE24543___KOG0084	CL644.Contig3_All	37.33	150	88	3	27	172	7	450	5e-25	111
CE24543___KOG0084	CL6666.Contig1_All	31.86	204	132	4	5	208	117	707	1e-24	109
CE24543___KOG0084	CL593.Contig1_All	37.08	178	106	1	11	182	434	967	1e-23	107
CE24543___KOG0084	Unigene22872_All	35.91	181	109	3	10	186	1008	475	5e-23	104
CE24543___KOG0084	CL6223.Contig1_All	31.58	209	132	6	8	206	1200	577	6e-23	104
CE24543___KOG0084	CL6666.Contig2_All	35.67	157	99	2	5	161	117	581	6e-23	104
CE24543___KOG0084	Unigene12120_All	30.58	206	136	5	8	207	640	26	7e-23	103
CE24543___KOG0084	CL6223.Contig2_All	29.95	207	132	5	8	209	598	2	1e-22	103
CE24543___KOG0084	Unigene27369_All	34.44	151	96	3	23	172	201	647	2e-22	102
CE24543___KOG0084	Unigene40483_All	32.97	185	113	4	1	175	324	875	3e-22	102
CE24543___KOG0084	CL4855.Contig2_All	34.34	166	107	2	11	175	3326	2832	7e-21	97.4
CE24543___KOG0084	Unigene10597_All	35.37	147	93	2	23	169	216	650	2e-19	92.4
CE24543___KOG0084	Unigene1241_All	34.13	167	97	6	9	169	365	844	5e-19	91.3
CE24543___KOG0084	Unigene18429_All	37.39	115	71	1	64	178	2	343	5e-19	91.3
CE24543___KOG0084	Unigene17189_All	46.39	97	51	1	10	105	1	291	8e-19	90.5
CE24543___KOG0084	CL5967.Contig1_All	34.13	167	99	4	10	168	1832	1341	2e-18	89
CE24543___KOG0084	CL1903.Contig2_All	32.89	149	93	2	65	207	3	446	3e-18	88.6
CE24543___KOG0084	CL1575.Contig2_All	45.35	86	47	0	20	105	51	308	6e-18	87.8
CE24543___KOG0084	Unigene31613_All	31.48	162	107	3	11	172	276	749	9e-18	87
CE24543___KOG0084	Unigene20567_All	29.65	172	115	4	12	178	514	2	8e-17	84
CE24543___KOG0084	Unigene41798_All	42.11	95	54	1	11	104	177	461	2e-16	82.4
CE24543___KOG0084	Unigene598_All	29.48	173	119	3	12	183	878	366	2e-16	82.4
CE24543___KOG0084	Unigene22559_All	31.76	148	98	3	23	169	369	806	1e-15	80.1
CE24543___KOG0084	Unigene23210_All	30.81	172	103	5	12	170	173	679	1e-15	79.7
CE24543___KOG0084	CL6471.Contig3_All	50	70	35	0	1	70	210	1	2e-15	79.3
CE24543___KOG0084	Unigene31086_All	30.81	172	103	5	12	170	1670	1164	3e-15	79
CE24543___KOG0084	Unigene23084_All	32.14	140	85	4	11	141	581	165	3e-15	78.6
CE24543___KOG0084	CL11242.Contig1_All	31.16	138	88	4	11	147	607	212	6e-15	77.8
CE24543___KOG0084	Unigene14429_All	30.54	167	99	6	11	165	1012	527	6e-15	77.8
CE24543___KOG0084	CL11611.Contig2_All	37.61	109	67	1	63	171	2	325	9e-15	77
CE24543___KOG0084	CL6471.Contig2_All	51.52	66	32	0	4	69	251	448	3e-14	75.5
CE24543___KOG0084	Unigene24916_All	54.84	62	28	0	10	71	213	398	3e-14	75.5
CE24543___KOG0084	Unigene30034_All	31.52	184	113	4	11	188	83	613	3e-14	75.1
CE24543___KOG0084	CL6471.Contig1_All	44.93	69	38	0	1	69	43	249	5e-14	74.7
CE24543___KOG0084	CL11242.Contig2_All	32.54	126	81	4	11	134	1519	1148	6e-14	74.7
CE24543___KOG0084	Unigene37601_All	35.96	114	65	5	66	173	1	336	2e-13	73.2
CE24543___KOG0084	CL8185.Contig2_All	25.62	160	111	3	11	165	263	733	2e-13	72.8
CE24543___KOG0084	Unigene31817_All	32.69	156	98	4	23	175	759	304	6e-13	70.9
CE24543___KOG0084	CL812.Contig10_All	37.61	109	63	2	65	169	3244	2921	6e-13	70.9
CE24543___KOG0084	CL812.Contig5_All	37.61	109	63	2	65	169	1	324	6e-13	70.9
CE24543___KOG0084	Unigene1488_All	32.53	166	109	3	11	175	316	807	7e-13	70.9
CE24543___KOG0084	CL9427.Contig1_All	35.29	119	74	3	12	129	82	432	9e-13	70.5
CE24543___KOG0084	Unigene67206_All	33.33	144	88	4	28	164	526	98	1e-12	70.5
CE24543___KOG0084	Unigene42487_All	27.59	174	111	4	7	167	88	603	1e-12	69.7
CE24543___KOG0084	Unigene31754_All	31.55	168	105	5	12	175	103	588	4e-12	68.6
CE24543___KOG0084	Unigene29079_All	31.36	118	78	3	11	127	33	380	6e-12	67.8
CE24543___KOG0084	Unigene23518_All	30.99	142	91	5	11	147	693	274	1e-11	67
CE24543___KOG0084	CL2596.Contig1_All	26.95	167	107	6	11	167	710	225	1e-11	66.6
CE24543___KOG0084	Unigene6325_All	39.08	87	52	1	11	97	259	2	2e-11	66.2
CE24543___KOG0084	Unigene26978_All	26.79	168	108	4	11	165	1260	763	2e-11	66.2
CE24543___KOG0084	Unigene1506_All	27.59	145	101	3	14	155	64	495	5e-11	64.7
CE24543___KOG0084	Unigene13583_All	28.78	139	77	2	11	127	110	526	6e-11	64.7
CE24543___KOG0084	CL2832.Contig1_All	26.95	167	114	6	15	175	827	333	8e-11	63.9
CE24543___KOG0084	Unigene39770_All	25.29	170	112	4	11	167	2172	1669	1e-10	63.9
CE24543___KOG0084	Unigene8298_All	45.9	61	33	0	10	70	183	1	1e-10	63.5
CE24543___KOG0084	CL98.Contig1_All	30.51	118	79	3	11	127	2156	1809	1e-10	63.5
CE24543___KOG0084	CL98.Contig1_All	30.51	118	79	3	11	127	153	500	1e-10	63.5
CE24543___KOG0084	CL1078.Contig1_All	27.98	168	103	6	11	165	25	513	2e-10	63.2
CE24543___KOG0084	Unigene14320_All	27.59	174	110	6	12	171	1297	782	3e-10	62.4
CE24543___KOG0084	Unigene40066_All	29.63	162	103	6	12	165	322	798	3e-10	62
CE24543___KOG0084	Unigene34094_All	50	64	32	0	12	75	272	463	4e-10	62
CE24543___KOG0084	Unigene35108_All	28.06	139	95	4	12	149	34	438	4e-10	61.6
CE24543___KOG0084	Unigene27318_All	28.3	159	106	4	12	165	1045	578	5e-10	61.2
CE24543___KOG0084	Unigene4707_All	29.7	165	112	4	11	174	1602	1117	6e-10	61.2
CE24543___KOG0084	CL10500.Contig1_All	27.12	118	83	3	11	127	1791	1444	1e-09	60.5
CE24543___KOG0084	Unigene28849_All	28.69	122	84	3	11	131	1014	655	3e-09	58.5
CE24543___KOG0084	Unigene36097_All	29.03	124	81	4	11	130	655	293	1e-08	57
CE24543___KOG0084	CL9427.Contig3_All	35.87	92	58	1	12	103	82	354	1e-08	57
CE24543___KOG0084	CL9643.Contig2_All	25.49	153	110	4	15	165	694	242	1e-08	57
CE24543___KOG0084	Unigene23371_All	22.73	198	128	4	11	184	231	821	2e-08	56.2
CE24543___KOG0084	CL9643.Contig1_All	24.54	163	109	5	15	165	935	453	2e-08	55.8
CE24543___KOG0084	CL9427.Contig2_All	30.3	99	67	2	11	108	8	301	3e-08	55.5
CE24543___KOG0084	Unigene38589_All	33.72	86	56	1	4	88	111	368	6e-08	54.7
CE24543___KOG0084	Unigene31897_All	32.99	97	53	4	12	101	153	428	6e-08	54.7
CE24543___KOG0084	Unigene59961_All	24.5	151	107	5	15	160	749	303	8e-08	54.3
CE24543___KOG0084	CL11449.Contig1_All	29.77	131	88	3	11	141	1416	1036	9e-08	53.9
CE24543___KOG0084	Unigene19643_All	39.44	71	33	2	7	67	136	348	2e-07	53.1
CE24543___KOG0084	Unigene43355_All	30.85	94	63	2	12	104	282	4	2e-07	52.4
CE24543___KOG0084	CL2596.Contig3_All	25.83	120	79	4	56	167	169	522	3e-07	52.4
CE24543___KOG0084	Unigene30052_All	24.41	127	94	2	6	131	498	121	3e-07	52.4
CE24543___KOG0084	Unigene5517_All	30.67	150	84	6	5	145	106	522	3e-07	52.4
CE24543___KOG0084	Unigene33924_All	29.08	141	95	4	4	141	635	219	3e-07	52
CE24543___KOG0084	Unigene925_All	22.95	122	92	2	55	175	24	386	9e-07	50.8
CE24543___KOG0084	Unigene5738_All	23.26	129	96	3	12	139	286	666	2e-06	49.7
CE24543___KOG0084	Unigene22870_All	28.78	139	84	6	11	143	858	469	8e-06	47.4
CE24543___KOG0084	Unigene1589_All	26.95	167	113	5	12	175	883	401	1e-05	46.6
CE24543___KOG0084	CL5628.Contig1_All	30.34	89	57	2	11	99	568	317	1e-05	46.6
CE24543___KOG0084	Unigene37516_All	26.55	177	124	5	12	184	230	754	2e-05	46.2
CE24543___KOG0084	Unigene9808_All	29.67	91	52	4	7	91	1678	1424	2e-05	46.2
CE24543___KOG0084	Unigene27238_All	29.27	82	51	3	11	91	255	482	2e-05	45.8
CE24543___KOG0084	Unigene19005_All	24.06	187	119	7	2	180	719	1234	3e-05	45.4
CE24543___KOG0084	CL8594.Contig3_All	29.7	101	70	1	108	208	511	212	4e-05	45.4
CE24543___KOG0084	Unigene44790_All	28.04	107	74	2	101	206	464	150	4e-05	45.1
CE24543___KOG0084	Unigene12684_All	26.67	165	107	6	11	169	565	95	4e-05	45.1
CE24543___KOG0084	Unigene62280_All	31.73	104	52	4	16	103	2	304	0.0001	43.9
CE24543___KOG0084	Unigene45991_All	42.5	40	23	0	65	104	107	226	0.0001	43.5
CE24543___KOG0084	CL8594.Contig2_All	33.71	89	58	1	120	208	42	305	0.0001	43.5
CE24543___KOG0084	CL4650.Contig1_All	40.68	59	33	2	12	69	561	388	0.0002	42.7
CE24543___KOG0084	CL5967.Contig2_All	37.7	61	37	1	10	70	228	49	0.0002	42.7
CE24543___KOG0084	Unigene4284_All	33.73	83	50	2	11	93	167	400	0.0003	42.4
CE24543___KOG0084	Unigene12344_All	48.57	35	18	0	16	50	107	3	0.0003	42.4
Hs14777331___KOG0084	Unigene23109_All	63.28	177	62	2	2	176	133	660	3e-61	231
Hs14777331___KOG0084	Unigene24656_All	46.11	180	94	2	3	181	152	685	3e-41	164
Hs14777331___KOG0084	CL4700.Contig2_All	46.37	179	94	2	2	179	270	803	4e-41	164
Hs14777331___KOG0084	Unigene18710_All	44.44	180	99	1	2	181	227	763	5e-40	160
Hs14777331___KOG0084	Unigene39960_All	47.68	151	78	1	2	152	120	569	1e-36	149
Hs14777331___KOG0084	CL4404.Contig2_All	44.31	167	91	2	2	167	875	378	4e-36	147
Hs14777331___KOG0084	CL4404.Contig1_All	44.31	167	91	2	2	167	889	392	4e-36	147
Hs14777331___KOG0084	Unigene435_All	45.1	153	82	2	2	153	211	666	6e-36	147
Hs14777331___KOG0084	Unigene13465_All	47.3	148	77	1	2	149	117	557	1e-35	145
Hs14777331___KOG0084	Unigene20353_All	45.95	148	79	1	2	149	153	593	8e-34	140
Hs14777331___KOG0084	Unigene36837_All	42.86	154	87	1	2	155	959	501	1e-33	139
Hs14777331___KOG0084	CL482.Contig1_All	38.92	185	102	4	3	181	217	756	3e-33	137
Hs14777331___KOG0084	CL7388.Contig2_All	39.34	183	106	4	2	181	214	756	6e-32	134
Hs14777331___KOG0084	CL7388.Contig1_All	39.34	183	106	4	2	181	224	766	6e-32	133
Hs14777331___KOG0084	Unigene50725_All	42.13	178	101	2	3	179	987	457	3e-31	131
Hs14777331___KOG0084	Unigene15531_All	42.13	178	101	2	3	179	2348	1818	3e-31	131
Hs14777331___KOG0084	Unigene32162_All	43.57	140	78	1	3	142	433	17	2e-30	129
Hs14777331___KOG0084	CL1575.Contig1_All	37.62	202	96	4	3	181	177	761	4e-30	127
Hs14777331___KOG0084	Unigene36545_All	43.33	150	82	3	6	154	587	144	7e-30	127
Hs14777331___KOG0084	Unigene28728_All	40.34	176	99	4	6	178	843	325	1e-29	126
Hs14777331___KOG0084	CL8594.Contig1_All	40.88	181	101	2	6	181	869	330	1e-29	125
Hs14777331___KOG0084	Unigene18559_All	45.33	150	79	3	2	149	140	586	2e-29	125
Hs14777331___KOG0084	Unigene19558_All	45.31	128	69	1	30	157	399	19	1e-28	122
Hs14777331___KOG0084	Unigene35706_All	42.2	173	87	3	2	162	1898	2413	2e-28	122
Hs14777331___KOG0084	Unigene40348_All	38.95	190	99	4	3	181	943	392	2e-28	122
Hs14777331___KOG0084	Unigene31845_All	37.64	178	106	3	3	179	1037	516	2e-27	119
Hs14777331___KOG0084	Unigene18429_All	45.86	133	70	2	41	173	2	394	5e-26	114
Hs14777331___KOG0084	CL1903.Contig2_All	46.32	136	63	3	42	173	3	392	9e-26	113
Hs14777331___KOG0084	CL644.Contig1_All	39.6	149	86	2	4	149	18	461	2e-25	112
Hs14777331___KOG0084	CL644.Contig3_All	39.6	149	86	2	4	149	7	450	2e-25	112
Hs14777331___KOG0084	CL644.Contig2_All	39.6	149	86	2	4	149	13	456	2e-25	112
Hs14777331___KOG0084	Unigene5810_All	38.1	147	90	1	3	149	215	652	6e-25	110
Hs14777331___KOG0084	CL11611.Contig1_All	39.31	145	87	1	6	150	446	877	7e-25	110
Hs14777331___KOG0084	CL6223.Contig1_All	32.9	155	98	3	4	153	1143	682	1e-22	102
Hs14777331___KOG0084	CL6223.Contig2_All	32.9	155	98	3	4	153	541	80	1e-22	102
Hs14777331___KOG0084	Unigene27369_All	38.62	145	88	1	6	150	219	650	1e-22	102
Hs14777331___KOG0084	Unigene10597_All	38.51	148	89	2	3	150	225	662	7e-22	100
Hs14777331___KOG0084	CL10442.Contig1_All	40.15	137	80	2	18	154	326	730	8e-22	100
Hs14777331___KOG0084	CL6666.Contig1_All	38.89	144	87	1	6	149	186	614	2e-20	95.9
Hs14777331___KOG0084	CL6666.Contig2_All	40.6	133	78	1	6	138	186	581	2e-20	95.1
Hs14777331___KOG0084	CL593.Contig1_All	38.3	141	81	1	12	146	506	928	4e-20	94.4
Hs14777331___KOG0084	Unigene14860_All	33.33	174	101	6	3	168	566	66	4e-20	94.4
Hs14777331___KOG0084	Unigene1241_All	41.03	117	65	3	36	150	512	856	5e-20	94.4
Hs14777331___KOG0084	Unigene22872_All	34.72	144	89	2	3	142	960	532	1e-19	93.2
Hs14777331___KOG0084	Unigene12120_All	30.59	170	112	3	3	166	586	77	8e-18	87
Hs14777331___KOG0084	Unigene22559_All	34.93	146	90	4	6	149	387	815	3e-17	85.1
Hs14777331___KOG0084	CL1575.Contig2_All	45.12	82	45	0	2	83	66	311	7e-17	84
Hs14777331___KOG0084	Unigene37601_All	38.52	122	67	5	43	159	1	357	3e-16	82
Hs14777331___KOG0084	Unigene598_All	33.55	155	100	3	2	155	839	381	7e-16	80.5
Hs14777331___KOG0084	Unigene31613_All	31.13	151	92	4	4	150	324	752	1e-15	79.3
Hs14777331___KOG0084	Unigene17189_All	50	70	35	0	13	82	82	291	2e-15	79
Hs14777331___KOG0084	CL4855.Contig2_All	32.7	159	100	4	6	163	3272	2814	2e-15	78.6
Hs14777331___KOG0084	CL11611.Contig2_All	43.43	99	55	1	40	138	2	295	3e-15	78.2
Hs14777331___KOG0084	CL5967.Contig1_All	33.83	133	80	2	27	152	1715	1320	4e-15	77.8
Hs14777331___KOG0084	Unigene1488_All	34.87	152	94	4	6	156	370	813	9e-15	77
Hs14777331___KOG0084	CL812.Contig10_All	31.94	144	93	2	42	181	3244	2816	1e-14	76.6
Hs14777331___KOG0084	CL812.Contig5_All	31.94	144	93	2	42	181	1	429	1e-14	76.6
Hs14777331___KOG0084	CL8185.Contig2_All	29.83	181	108	6	2	172	305	820	1e-14	76.3
Hs14777331___KOG0084	Unigene67206_All	32.03	153	96	4	5	150	526	71	2e-13	72
Hs14777331___KOG0084	Unigene20567_All	30.26	152	102	3	1	149	472	20	4e-13	71.6
Hs14777331___KOG0084	Unigene40483_All	30.92	152	98	5	3	149	417	866	5e-13	70.9
Hs14777331___KOG0084	Unigene41798_All	40.74	81	47	1	2	81	219	461	5e-13	70.9
Hs14777331___KOG0084	Unigene31086_All	27.27	154	97	5	2	142	1631	1176	2e-11	65.9
Hs14777331___KOG0084	Unigene4707_All	31.65	139	91	4	12	149	1530	1123	4e-11	64.7
Hs14777331___KOG0084	Unigene9354_All	37.17	113	69	2	38	149	41	376	4e-11	64.7
Hs14777331___KOG0084	Unigene23210_All	26.62	154	98	4	2	142	212	667	6e-11	64.3
Hs14777331___KOG0084	Unigene14429_All	25.95	185	112	8	2	174	970	455	1e-09	60.1
Hs14777331___KOG0084	Unigene30034_All	36.45	107	66	2	37	142	227	544	2e-09	59.3
Hs14777331___KOG0084	Unigene925_All	24.79	121	90	1	32	152	24	383	7e-09	57.4
Hs14777331___KOG0084	Unigene24916_All	51.06	47	23	0	2	48	258	398	7e-09	57
Hs14777331___KOG0084	Unigene44790_All	35.09	114	57	5	78	181	464	144	5e-08	54.3
Hs14777331___KOG0084	Unigene5517_All	31.91	141	85	6	4	139	187	591	6e-08	53.9
Hs14777331___KOG0084	Unigene36355_All	31.03	116	77	3	28	142	63	404	7e-08	53.9
Hs14777331___KOG0084	Unigene26978_All	24.86	173	112	6	3	162	1215	712	1e-07	53.1
Hs14777331___KOG0084	Unigene13583_All	27.56	127	69	3	17	120	197	577	3e-07	52
Hs14777331___KOG0084	Unigene23084_All	24.76	105	76	3	2	104	539	228	5e-07	51.2
Hs14777331___KOG0084	CL6471.Contig3_All	46.67	45	24	0	3	47	135	1	8e-07	50.4
Hs14777331___KOG0084	CL11242.Contig2_All	24.68	154	101	5	2	142	1477	1022	9e-07	50.4
Hs14777331___KOG0084	CL9427.Contig1_All	23.84	151	103	4	2	142	121	567	1e-06	50.1
Hs14777331___KOG0084	CL11242.Contig1_All	25.69	109	78	3	2	109	565	245	1e-06	50.1
Hs14777331___KOG0084	Unigene34094_All	46	50	27	0	3	52	314	463	2e-06	49.3
Hs14777331___KOG0084	CL6471.Contig1_All	45.45	44	24	0	3	46	118	249	4e-06	48.1
Hs14777331___KOG0084	CL9643.Contig2_All	26	150	101	5	3	145	661	221	4e-06	48.1
Hs14777331___KOG0084	CL6471.Contig2_All	45.45	44	24	0	3	46	317	448	5e-06	47.8
Hs14777331___KOG0084	Unigene42487_All	22.73	154	104	4	2	142	142	597	8e-06	47
Hs14777331___KOG0084	CL276.Contig2_All	37.31	67	38	1	57	123	510	698	3e-05	45.4
Hs14777331___KOG0084	Unigene23518_All	26.61	109	77	3	2	109	651	331	3e-05	45.4
Hs14777331___KOG0084	CL10500.Contig1_All	24.14	145	103	5	2	142	1749	1324	5e-05	44.7
Hs14777331___KOG0084	Unigene29079_All	27.27	99	69	3	7	104	90	380	9e-05	43.5
Hs14777331___KOG0084	Unigene45991_All	42.5	40	23	0	42	81	107	226	0.0002	42.7
Hs14777331___KOG0084	Unigene31316_All	25.86	116	80	3	28	143	99	428	0.0002	42.7
Hs14777331___KOG0084	CL5628.Contig1_All	33.73	83	40	3	30	104	457	230	0.0003	42
Hs14777331___KOG0084	Unigene8298_All	39.13	46	28	0	2	47	138	1	0.0004	41.6
Hs14777331___KOG0084	Unigene19005_All	29.76	84	58	1	60	143	944	1192	0.0005	41.2
SPBC1703.10___KOG0084	Unigene18710_All	79.31	203	41	1	1	203	161	766	2e-92	335
SPBC1703.10___KOG0084	Unigene13465_All	54.7	181	82	0	1	181	51	593	6e-59	223
SPBC1703.10___KOG0084	Unigene28728_All	55.12	205	89	3	1	203	921	310	1e-58	223
SPBC1703.10___KOG0084	Unigene36837_All	52.5	200	89	2	5	203	1013	429	1e-55	212
SPBC1703.10___KOG0084	Unigene23109_All	52.75	182	84	2	5	185	79	621	9e-52	200
SPBC1703.10___KOG0084	CL8594.Contig1_All	44.83	203	106	2	5	202	935	330	1e-48	189
SPBC1703.10___KOG0084	Unigene435_All	43.5	200	107	2	5	203	157	741	4e-47	184
SPBC1703.10___KOG0084	Unigene39960_All	44.62	186	103	0	5	190	66	623	3e-46	181
SPBC1703.10___KOG0084	CL4700.Contig2_All	43.72	199	110	1	4	202	213	803	6e-46	180
SPBC1703.10___KOG0084	Unigene20353_All	44.57	184	102	0	5	188	99	650	3e-42	168
SPBC1703.10___KOG0084	Unigene24656_All	44.71	170	93	1	1	169	83	592	2e-41	166
SPBC1703.10___KOG0084	Unigene36545_All	48.02	177	88	3	1	174	671	144	3e-41	165
SPBC1703.10___KOG0084	CL4404.Contig2_All	41.05	190	112	0	1	190	941	372	4e-40	160
SPBC1703.10___KOG0084	CL4404.Contig1_All	41.05	190	112	0	1	190	955	386	4e-40	160
SPBC1703.10___KOG0084	Unigene32162_All	46.54	159	85	0	4	162	493	17	5e-40	160
SPBC1703.10___KOG0084	Unigene50725_All	44.38	169	94	0	9	177	1032	526	9e-40	160
SPBC1703.10___KOG0084	Unigene15531_All	44.38	169	94	0	9	177	2393	1887	9e-40	160
SPBC1703.10___KOG0084	Unigene18559_All	42.33	215	111	4	1	203	74	715	2e-39	159
SPBC1703.10___KOG0084	Unigene35706_All	37.57	173	102	1	4	170	1841	2359	7e-35	144
SPBC1703.10___KOG0084	CL10442.Contig1_All	44.77	172	91	3	5	174	221	730	4e-34	141
SPBC1703.10___KOG0084	Unigene5810_All	35.57	194	120	2	10	203	173	739	8e-34	140
SPBC1703.10___KOG0084	Unigene31845_All	37.24	196	115	3	9	203	1082	516	3e-33	138
SPBC1703.10___KOG0084	CL482.Contig1_All	40.8	174	97	1	9	176	172	693	3e-33	138
SPBC1703.10___KOG0084	CL7388.Contig2_All	42.86	154	88	0	9	162	172	633	3e-33	138
SPBC1703.10___KOG0084	CL7388.Contig1_All	42.21	154	89	0	9	162	182	643	6e-33	137
SPBC1703.10___KOG0084	Unigene40348_All	34.52	197	126	1	9	202	988	398	2e-31	132
SPBC1703.10___KOG0084	Unigene22872_All	40.83	169	94	4	8	171	1008	505	2e-30	129
SPBC1703.10___KOG0084	CL6666.Contig1_All	35.53	197	123	2	7	203	126	704	3e-30	128
SPBC1703.10___KOG0084	CL644.Contig1_All	38	150	90	1	20	166	3	452	6e-30	127
SPBC1703.10___KOG0084	CL1575.Contig1_All	36.25	160	102	0	10	169	135	614	3e-29	125
SPBC1703.10___KOG0084	CL644.Contig2_All	37.58	149	90	1	21	166	1	447	4e-29	124
SPBC1703.10___KOG0084	CL593.Contig1_All	39.41	170	96	2	9	171	434	943	4e-29	124
SPBC1703.10___KOG0084	CL6666.Contig2_All	39.41	170	101	1	7	176	126	629	9e-29	123
SPBC1703.10___KOG0084	CL644.Contig3_All	36.99	146	89	1	24	166	4	441	3e-28	121
SPBC1703.10___KOG0084	Unigene27369_All	39.16	143	87	0	21	163	201	629	1e-26	116
SPBC1703.10___KOG0084	CL6223.Contig1_All	31.73	208	131	5	6	202	1200	577	1e-26	116
SPBC1703.10___KOG0084	CL1903.Contig2_All	40.67	150	79	2	63	203	3	449	2e-26	115
SPBC1703.10___KOG0084	Unigene10597_All	37.25	153	95	1	21	173	216	671	5e-26	114
SPBC1703.10___KOG0084	Unigene14860_All	37.42	163	95	4	6	162	620	135	3e-25	111
SPBC1703.10___KOG0084	CL11611.Contig1_All	33.33	186	114	2	21	203	428	964	5e-25	111
SPBC1703.10___KOG0084	CL6223.Contig2_All	34.68	173	106	4	6	171	598	80	6e-25	110
SPBC1703.10___KOG0084	Unigene19558_All	43.7	119	67	0	51	169	399	43	9e-25	110
SPBC1703.10___KOG0084	CL5967.Contig1_All	32.64	193	118	3	8	191	1832	1263	1e-24	110
SPBC1703.10___KOG0084	Unigene1241_All	34.73	167	101	5	7	169	365	853	1e-24	109
SPBC1703.10___KOG0084	Unigene18429_All	37.75	151	84	2	62	203	2	451	1e-24	109
SPBC1703.10___KOG0084	Unigene17189_All	55	100	42	2	8	105	1	297	6e-24	107
SPBC1703.10___KOG0084	Unigene37601_All	45.54	112	56	3	64	170	1	336	2e-23	105
SPBC1703.10___KOG0084	Unigene31613_All	32.92	161	105	2	9	169	276	749	6e-23	104
SPBC1703.10___KOG0084	CL4855.Contig2_All	34.34	166	106	3	9	172	3326	2832	9e-23	103
SPBC1703.10___KOG0084	Unigene12120_All	34.97	163	99	4	6	161	640	152	2e-22	102
SPBC1703.10___KOG0084	Unigene23084_All	36.91	149	88	4	9	152	581	138	8e-21	97.4
SPBC1703.10___KOG0084	Unigene1488_All	37.25	153	94	2	21	172	352	807	1e-20	96.3
SPBC1703.10___KOG0084	Unigene40483_All	35.39	178	104	6	9	178	372	896	2e-20	96.3
SPBC1703.10___KOG0084	CL8185.Contig2_All	29.63	162	107	2	9	165	263	742	2e-20	95.5
SPBC1703.10___KOG0084	Unigene22559_All	33.75	160	99	3	21	174	369	845	3e-20	95.1
SPBC1703.10___KOG0084	Unigene4707_All	36.59	164	101	3	9	171	1602	1117	1e-19	93.6
SPBC1703.10___KOG0084	Unigene23210_All	30.23	172	104	5	10	167	173	682	8e-19	90.5
SPBC1703.10___KOG0084	Unigene31086_All	30.23	172	104	5	10	167	1670	1161	1e-18	89.7
SPBC1703.10___KOG0084	Unigene41798_All	40	95	56	1	9	102	177	461	3e-18	89
SPBC1703.10___KOG0084	Unigene598_All	31.36	169	114	2	10	177	878	375	7e-18	87.4
SPBC1703.10___KOG0084	CL6471.Contig3_All	61.19	67	26	0	2	68	201	1	7e-18	87.4
SPBC1703.10___KOG0084	Unigene20567_All	27.88	165	114	3	10	169	514	20	1e-17	86.7
SPBC1703.10___KOG0084	CL6471.Contig2_All	60.61	66	26	0	2	67	251	448	3e-17	85.1
SPBC1703.10___KOG0084	CL1575.Contig2_All	40.23	87	52	0	17	103	48	308	3e-17	85.1
SPBC1703.10___KOG0084	CL6471.Contig1_All	60.61	66	26	0	2	67	52	249	4e-17	84.7
SPBC1703.10___KOG0084	Unigene30034_All	34.05	185	109	4	9	184	83	625	6e-17	84.3
SPBC1703.10___KOG0084	CL10500.Contig1_All	29.11	158	106	4	9	162	1791	1324	2e-16	82.8
SPBC1703.10___KOG0084	Unigene9354_All	40.52	116	64	2	59	171	41	382	6e-16	81.3
SPBC1703.10___KOG0084	Unigene31817_All	32.34	167	109	3	21	185	759	265	1e-15	80.5
SPBC1703.10___KOG0084	CL9427.Contig1_All	31.1	164	100	5	10	162	82	567	2e-15	79.7
SPBC1703.10___KOG0084	CL98.Contig1_All	29.05	148	99	4	9	152	2156	1719	3e-15	79
SPBC1703.10___KOG0084	CL98.Contig1_All	29.05	148	99	4	9	152	153	590	3e-15	79
SPBC1703.10___KOG0084	Unigene27318_All	30.91	165	109	3	10	170	1045	554	6e-15	77.8
SPBC1703.10___KOG0084	CL11611.Contig2_All	39.8	98	59	0	61	158	2	295	7e-15	77.4
SPBC1703.10___KOG0084	Unigene67206_All	33.8	142	87	4	27	161	523	98	9e-15	77
SPBC1703.10___KOG0084	Unigene925_All	33.1	142	93	1	45	186	6	425	1e-14	76.6
SPBC1703.10___KOG0084	Unigene29079_All	27.85	158	108	4	9	162	33	500	2e-14	76.3
SPBC1703.10___KOG0084	CL812.Contig10_All	34.82	112	63	2	63	167	3244	2918	2e-14	75.9
SPBC1703.10___KOG0084	CL812.Contig5_All	34.82	112	63	2	63	167	1	327	2e-14	75.9
SPBC1703.10___KOG0084	Unigene33924_All	29.1	189	124	5	10	192	605	51	4e-14	75.1
SPBC1703.10___KOG0084	Unigene31754_All	28.26	184	125	5	10	189	103	645	4e-14	74.7
SPBC1703.10___KOG0084	Unigene24916_All	50	62	31	0	8	69	213	398	1e-13	73.6
SPBC1703.10___KOG0084	CL11242.Contig1_All	30.33	122	82	3	9	129	607	248	1e-13	73.2
SPBC1703.10___KOG0084	Unigene34094_All	49.25	67	34	0	8	74	266	466	2e-13	72.8
SPBC1703.10___KOG0084	CL11242.Contig2_All	30.6	134	89	4	9	140	1519	1124	3e-13	72
SPBC1703.10___KOG0084	Unigene42487_All	25.93	135	97	3	4	137	85	483	4e-13	71.6
SPBC1703.10___KOG0084	CL1078.Contig1_All	29.17	168	100	7	9	162	25	513	5e-13	71.6
SPBC1703.10___KOG0084	Unigene14429_All	23.26	215	135	7	9	203	1012	398	2e-12	69.7
SPBC1703.10___KOG0084	Unigene1506_All	31.67	120	80	2	10	128	58	414	5e-12	67.8
SPBC1703.10___KOG0084	CL9427.Contig3_All	34.78	92	59	1	10	101	82	354	1e-11	66.6
SPBC1703.10___KOG0084	Unigene39770_All	28.46	130	90	3	9	137	2172	1789	2e-11	66.2
SPBC1703.10___KOG0084	Unigene32254_All	29.01	162	112	3	10	169	286	768	2e-11	66.2
SPBC1703.10___KOG0084	Unigene23518_All	29.51	122	83	3	9	129	693	334	3e-11	65.5
SPBC1703.10___KOG0084	Unigene19643_All	44.44	72	30	2	4	65	133	348	4e-11	65.1
SPBC1703.10___KOG0084	Unigene5517_All	31.01	129	80	4	9	132	139	513	4e-11	65.1
SPBC1703.10___KOG0084	CL2596.Contig1_All	26.38	163	110	5	9	163	710	228	5e-11	64.7
SPBC1703.10___KOG0084	CL276.Contig2_All	26.51	166	90	5	7	146	225	704	5e-11	64.7
SPBC1703.10___KOG0084	Unigene13583_All	27.22	169	94	6	5	145	101	604	5e-11	64.7
SPBC1703.10___KOG0084	Unigene26978_All	26.14	176	112	6	1	162	1278	763	7e-11	64.3
SPBC1703.10___KOG0084	Unigene5991_All	28.09	178	116	3	10	183	556	47	8e-11	63.9
SPBC1703.10___KOG0084	Unigene14320_All	27.74	137	95	4	10	144	1297	893	1e-10	63.5
SPBC1703.10___KOG0084	CL9427.Contig2_All	29.91	107	69	3	9	112	8	319	1e-10	63.2
SPBC1703.10___KOG0084	CL2832.Contig1_All	29.66	118	80	3	13	129	827	480	1e-10	63.2
SPBC1703.10___KOG0084	Unigene40066_All	27.09	203	132	7	10	199	322	921	2e-10	63.2
SPBC1703.10___KOG0084	Unigene36097_All	28.48	165	92	5	9	153	655	179	3e-10	62
SPBC1703.10___KOG0084	Unigene8298_All	42.62	61	35	0	8	68	183	1	3e-10	62
SPBC1703.10___KOG0084	Unigene23371_All	29.53	149	90	5	9	143	231	674	7e-10	60.8
SPBC1703.10___KOG0084	Unigene6325_All	35.63	87	55	1	9	95	259	2	9e-10	60.5
SPBC1703.10___KOG0084	Unigene22870_All	30.89	123	73	5	9	127	858	514	1e-09	60.5
SPBC1703.10___KOG0084	CL9643.Contig2_All	31.62	117	77	3	13	128	694	350	1e-09	60.5
SPBC1703.10___KOG0084	CL9643.Contig1_All	31.62	117	77	3	13	128	935	591	1e-09	60.1
SPBC1703.10___KOG0084	Unigene59961_All	26.79	168	103	7	13	167	749	267	2e-09	59.3
SPBC1703.10___KOG0084	Unigene35108_All	32.5	120	77	4	10	128	34	384	2e-09	59.3
SPBC1703.10___KOG0084	Unigene38589_All	34.15	82	53	1	6	86	123	368	3e-09	58.9
SPBC1703.10___KOG0084	Unigene28849_All	29.37	143	90	5	1	134	1050	628	4e-09	58.5
SPBC1703.10___KOG0084	Unigene8431_All	27.95	161	112	3	9	167	156	632	7e-09	57.8
SPBC1703.10___KOG0084	Unigene43355_All	29.35	92	64	1	10	101	282	10	8e-09	57.4
SPBC1703.10___KOG0084	CL3382.Contig1_All	29.41	136	82	3	64	186	493	89	9e-09	57
SPBC1703.10___KOG0084	Unigene45042_All	31.82	88	59	1	21	108	528	268	1e-08	57
SPBC1703.10___KOG0084	Unigene30052_All	27.87	122	86	2	9	129	483	121	1e-08	56.6
SPBC1703.10___KOG0084	Unigene36355_All	33.87	124	72	5	52	170	72	428	7e-08	54.3
SPBC1703.10___KOG0084	CL757.Contig2_All	28.83	163	97	6	10	162	2186	1725	1e-07	53.5
SPBC1703.10___KOG0084	CL757.Contig1_All	28.83	163	97	6	10	162	2117	1656	1e-07	53.5
SPBC1703.10___KOG0084	Unigene1390_All	25.15	171	119	3	9	176	676	1170	2e-07	52.8
SPBC1703.10___KOG0084	Unigene32927_All	37.11	97	57	3	81	177	4	282	2e-07	52.8
SPBC1703.10___KOG0084	CL5628.Contig1_All	28.81	118	78	3	9	125	568	230	2e-07	52.8
SPBC1703.10___KOG0084	CL9708.Contig1_All	30.36	112	64	3	64	162	1383	1051	3e-07	52.4
SPBC1703.10___KOG0084	CL8594.Contig3_All	31.07	103	65	2	105	202	514	209	4e-07	51.6
SPBC1703.10___KOG0084	CL2596.Contig3_All	27.97	118	76	4	54	163	169	519	8e-07	50.8
SPBC1703.10___KOG0084	Unigene5738_All	23.93	117	86	3	10	125	286	630	9e-07	50.4
SPBC1703.10___KOG0084	Unigene12344_All	47.92	48	25	0	1	48	146	3	1e-06	50.1
SPBC1703.10___KOG0084	CL11521.Contig2_All	24.4	168	111	4	10	162	685	185	2e-06	49.7
SPBC1703.10___KOG0084	Unigene27238_All	28.46	123	72	6	9	125	255	593	2e-06	49.7
SPBC1703.10___KOG0084	Unigene40963_All	30.51	118	79	3	10	125	264	614	2e-06	49.7
SPBC1703.10___KOG0084	Unigene18723_All	27.84	97	66	3	9	102	135	422	2e-06	49.3
SPBC1703.10___KOG0084	Unigene44790_All	31.94	72	49	0	98	169	467	252	3e-06	48.5
SPBC1703.10___KOG0084	Unigene12684_All	24.28	173	106	6	9	169	565	86	5e-06	48.1
SPBC1703.10___KOG0084	Unigene791_All	24.86	173	117	5	9	170	176	688	5e-06	48.1
SPBC1703.10___KOG0084	Unigene45991_All	42.5	40	23	0	63	102	107	226	5e-06	48.1
SPBC1703.10___KOG0084	CL5967.Contig2_All	39.34	61	36	1	8	68	228	49	5e-06	48.1
SPBC1703.10___KOG0084	Unigene9808_All	28	100	63	4	9	106	1651	1373	9e-06	47.4
SPBC1703.10___KOG0084	Unigene1589_All	32.98	94	58	3	10	103	883	617	1e-05	47
SPBC1703.10___KOG0084	Unigene11938_All	21.76	170	119	3	9	173	518	1000	1e-05	46.6
SPBC1703.10___KOG0084	CL4700.Contig1_All	36	50	32	0	120	169	83	232	3e-05	45.4
SPBC1703.10___KOG0084	CL8594.Contig2_All	29.13	103	67	2	105	202	3	308	0.0001	43.5
SPBC1703.10___KOG0084	CL4650.Contig1_All	32.2	59	38	2	10	67	561	388	0.0003	42
SPBC1703.10___KOG0084	Unigene62280_All	30.48	105	48	6	14	99	2	298	0.0006	41.2
YFL038c___KOG0084	Unigene18710_All	68.6	207	59	2	1	206	161	766	3e-79	291
YFL038c___KOG0084	Unigene13465_All	52.97	185	87	0	1	185	51	605	3e-58	221
YFL038c___KOG0084	Unigene28728_All	54.81	208	88	3	1	206	921	310	6e-57	217
YFL038c___KOG0084	Unigene36837_All	51.72	203	89	2	5	206	1013	429	8e-56	213
YFL038c___KOG0084	CL8594.Contig1_All	46.53	202	107	1	5	205	935	330	3e-49	191
YFL038c___KOG0084	Unigene23109_All	51.18	170	82	1	5	173	79	588	8e-48	187
YFL038c___KOG0084	CL4700.Contig2_All	46.04	202	101	2	4	203	213	800	2e-46	182
YFL038c___KOG0084	CL4404.Contig2_All	49.11	169	86	0	1	169	941	435	4e-45	177
YFL038c___KOG0084	CL4404.Contig1_All	49.11	169	86	0	1	169	955	449	4e-45	177
YFL038c___KOG0084	Unigene50725_All	43.94	198	106	1	9	206	1032	454	6e-45	177
YFL038c___KOG0084	Unigene15531_All	43.94	198	106	1	9	206	2393	1815	6e-45	177
YFL038c___KOG0084	Unigene435_All	42.36	203	108	3	5	206	157	741	2e-44	176
YFL038c___KOG0084	Unigene39960_All	46.15	169	91	0	5	173	66	572	5e-44	174
YFL038c___KOG0084	Unigene20353_All	46.29	175	94	0	5	179	99	623	6e-44	174
YFL038c___KOG0084	Unigene36545_All	45.19	208	105	5	1	205	671	66	7e-43	170
YFL038c___KOG0084	Unigene24656_All	44.12	170	94	1	1	169	83	592	1e-40	163
YFL038c___KOG0084	Unigene32162_All	46.34	164	86	1	1	162	508	17	3e-40	161
YFL038c___KOG0084	Unigene18559_All	46.33	177	93	2	5	179	86	616	5e-39	157
YFL038c___KOG0084	Unigene5810_All	41.98	162	94	0	10	171	173	658	7e-36	147
YFL038c___KOG0084	CL10442.Contig1_All	46.34	164	86	2	5	167	221	709	9e-36	146
YFL038c___KOG0084	Unigene35706_All	38.29	175	102	1	2	170	1835	2359	1e-34	142
YFL038c___KOG0084	Unigene31845_All	37.38	206	118	3	2	206	1103	516	1e-33	139
YFL038c___KOG0084	CL7388.Contig2_All	37.81	201	116	2	9	206	172	756	1e-32	136
YFL038c___KOG0084	CL7388.Contig1_All	37.31	201	117	2	9	206	182	766	3e-32	135
YFL038c___KOG0084	Unigene22872_All	37.75	204	114	5	8	205	1008	418	4e-32	134
YFL038c___KOG0084	CL482.Contig1_All	36.63	202	116	3	9	206	172	753	5e-32	134
YFL038c___KOG0084	CL1575.Contig1_All	33.33	207	127	2	10	205	135	755	3e-31	131
YFL038c___KOG0084	Unigene18429_All	42	150	82	2	62	206	2	451	3e-30	128
YFL038c___KOG0084	CL6666.Contig1_All	34	200	125	1	7	206	126	704	4e-29	124
YFL038c___KOG0084	Unigene40348_All	33.5	197	131	0	9	205	988	398	1e-28	123
YFL038c___KOG0084	CL1903.Contig2_All	45.83	120	65	0	63	182	3	362	2e-27	119
YFL038c___KOG0084	CL644.Contig1_All	36.6	153	88	2	20	166	3	452	6e-27	117
YFL038c___KOG0084	Unigene14860_All	33.66	202	119	5	6	201	620	42	1e-26	116
YFL038c___KOG0084	CL6223.Contig1_All	30.77	208	137	3	6	206	1200	577	3e-26	115
YFL038c___KOG0084	CL644.Contig2_All	36.18	152	88	2	21	166	1	447	4e-26	115
YFL038c___KOG0084	CL593.Contig1_All	38.37	172	99	2	9	173	434	949	4e-26	114
YFL038c___KOG0084	CL5967.Contig1_All	35.08	191	113	3	8	188	1832	1263	7e-26	114
YFL038c___KOG0084	CL6223.Contig2_All	33.91	174	108	3	6	172	598	77	1e-25	113
YFL038c___KOG0084	Unigene19558_All	42.06	126	73	0	51	176	399	22	2e-25	112
YFL038c___KOG0084	Unigene10597_All	36.13	155	98	1	21	175	216	677	2e-25	112
YFL038c___KOG0084	CL6666.Contig2_All	36.42	162	103	0	7	168	126	611	4e-25	111
YFL038c___KOG0084	CL644.Contig3_All	35.33	150	88	2	23	166	1	441	4e-25	111
YFL038c___KOG0084	Unigene27369_All	37.76	143	89	0	21	163	201	629	6e-25	110
YFL038c___KOG0084	CL4855.Contig2_All	37.95	166	94	4	9	169	3326	2841	2e-24	109
YFL038c___KOG0084	Unigene37601_All	44.74	114	58	3	64	172	1	342	4e-24	108
YFL038c___KOG0084	CL11611.Contig1_All	35.92	142	91	0	21	162	428	853	6e-24	107
YFL038c___KOG0084	Unigene17189_All	55	100	42	2	8	105	1	297	3e-23	105
YFL038c___KOG0084	Unigene12120_All	36.81	163	96	4	6	161	640	152	6e-23	104
YFL038c___KOG0084	Unigene1241_All	40.87	115	65	2	57	169	512	853	2e-22	102
YFL038c___KOG0084	Unigene23084_All	34.59	159	98	4	9	162	581	108	4e-20	94.7
YFL038c___KOG0084	CL8185.Contig2_All	29.81	161	106	2	10	165	266	742	8e-20	94
YFL038c___KOG0084	Unigene1488_All	37.43	171	104	3	3	171	295	804	1e-19	93.6
YFL038c___KOG0084	Unigene20567_All	31.52	165	108	4	10	169	514	20	1e-19	93.6
YFL038c___KOG0084	Unigene598_All	33.54	164	107	2	10	172	878	390	3e-19	92
YFL038c___KOG0084	Unigene4707_All	36.59	164	101	3	9	171	1602	1117	5e-19	91.3
YFL038c___KOG0084	Unigene31613_All	29.81	161	110	2	9	169	276	749	1e-18	90.1
YFL038c___KOG0084	Unigene22559_All	33.99	153	99	2	21	172	369	824	1e-18	90.1
YFL038c___KOG0084	Unigene41798_All	38.95	95	57	1	9	102	177	461	2e-17	86.3
YFL038c___KOG0084	Unigene30034_All	32.77	177	117	2	9	184	83	610	2e-17	85.9
YFL038c___KOG0084	Unigene925_All	36.22	127	79	1	45	171	6	380	3e-17	85.5
YFL038c___KOG0084	CL6471.Contig3_All	56.72	67	29	0	2	68	201	1	5e-17	84.7
YFL038c___KOG0084	Unigene23210_All	28.49	172	107	4	10	167	173	682	7e-17	84
YFL038c___KOG0084	CL6471.Contig2_All	57.81	64	27	0	4	67	257	448	2e-16	82.8
YFL038c___KOG0084	CL11242.Contig2_All	29.14	175	108	5	9	169	1519	1001	3e-16	82
YFL038c___KOG0084	CL11242.Contig1_All	28	175	110	5	9	169	607	89	5e-16	81.3
YFL038c___KOG0084	Unigene67206_All	42.31	104	55	2	27	125	523	212	5e-16	81.3
YFL038c___KOG0084	CL10500.Contig1_All	29.75	158	105	4	9	162	1791	1324	6e-16	81.3
YFL038c___KOG0084	CL6471.Contig1_All	56.06	66	29	0	2	67	52	249	7e-16	80.9
YFL038c___KOG0084	Unigene42487_All	25.86	174	113	5	3	162	82	597	9e-16	80.5
YFL038c___KOG0084	Unigene31086_All	27.17	184	115	5	10	176	1670	1125	1e-15	80.5
YFL038c___KOG0084	Unigene32254_All	32.1	162	107	3	10	169	286	768	3e-15	79
YFL038c___KOG0084	CL1575.Contig2_All	37.93	87	54	0	17	103	48	308	3e-15	78.6
YFL038c___KOG0084	Unigene40483_All	29.69	192	124	6	9	195	372	929	5e-15	78.2
YFL038c___KOG0084	Unigene33924_All	29.84	191	123	6	2	186	635	78	6e-15	77.8
YFL038c___KOG0084	CL98.Contig1_All	26.78	183	127	5	9	186	2156	1614	7e-15	77.4
YFL038c___KOG0084	CL98.Contig1_All	26.78	183	127	5	9	186	153	695	7e-15	77.4
YFL038c___KOG0084	CL9427.Contig1_All	32.77	119	77	3	10	127	82	432	1e-14	76.6
YFL038c___KOG0084	CL11611.Contig2_All	39.13	92	56	0	61	152	2	277	1e-14	76.6
YFL038c___KOG0084	Unigene29079_All	28.92	166	106	6	9	167	33	515	1e-14	76.6
YFL038c___KOG0084	Unigene24916_All	53.23	62	29	0	8	69	213	398	3e-14	75.5
YFL038c___KOG0084	CL2596.Contig1_All	27.27	187	124	7	9	186	710	159	4e-14	75.1
YFL038c___KOG0084	Unigene14429_All	25.35	213	136	7	9	206	1012	398	4e-14	75.1
YFL038c___KOG0084	Unigene9354_All	37.82	119	69	2	59	174	41	391	5e-14	74.7
YFL038c___KOG0084	Unigene39770_All	26.95	167	106	5	10	162	2169	1675	9e-14	73.9
YFL038c___KOG0084	Unigene31754_All	28.4	169	118	3	10	177	103	603	1e-13	73.2
YFL038c___KOG0084	Unigene27318_All	29.7	165	111	3	10	170	1045	554	3e-13	72
YFL038c___KOG0084	Unigene31817_All	31.28	179	116	5	21	196	759	235	4e-13	71.6
YFL038c___KOG0084	Unigene34094_All	49.23	65	33	0	10	74	272	466	1e-12	70.1
YFL038c___KOG0084	Unigene23518_All	25.95	185	119	7	9	177	693	145	2e-12	69.3
YFL038c___KOG0084	CL812.Contig10_All	33.94	109	68	1	63	167	3244	2918	4e-12	68.2
YFL038c___KOG0084	CL812.Contig5_All	33.94	109	68	1	63	167	1	327	4e-12	68.2
YFL038c___KOG0084	Unigene1506_All	31.67	120	80	2	10	128	58	414	4e-12	68.2
YFL038c___KOG0084	Unigene8298_All	45.59	68	37	0	1	68	204	1	5e-12	68.2
YFL038c___KOG0084	CL9427.Contig3_All	27.27	176	118	3	10	185	82	579	1e-11	67
YFL038c___KOG0084	Unigene26978_All	24.75	198	125	5	9	188	1260	685	1e-11	66.6
YFL038c___KOG0084	Unigene19643_All	44.59	74	31	2	2	65	127	348	3e-11	65.5
YFL038c___KOG0084	CL1078.Contig1_All	27.64	123	80	5	9	127	25	378	5e-11	64.7
YFL038c___KOG0084	Unigene28849_All	31.21	141	86	5	1	132	1050	634	2e-10	63.2
YFL038c___KOG0084	CL276.Contig2_All	25.9	166	91	6	7	146	225	704	2e-10	62.8
YFL038c___KOG0084	Unigene5991_All	28.25	177	115	3	10	182	556	50	3e-10	62
YFL038c___KOG0084	Unigene6325_All	36.78	87	54	1	9	95	259	2	3e-10	62
YFL038c___KOG0084	CL2832.Contig1_All	28.81	118	81	3	13	129	827	480	4e-10	61.6
YFL038c___KOG0084	Unigene22870_All	32.52	123	71	6	9	127	858	514	7e-10	60.8
YFL038c___KOG0084	CL9427.Contig2_All	28.57	105	73	2	10	113	11	322	7e-10	60.8
YFL038c___KOG0084	Unigene38589_All	36.59	82	51	1	6	86	123	368	7e-10	60.8
YFL038c___KOG0084	Unigene1390_All	27.03	185	127	3	9	191	676	1212	7e-10	60.8
YFL038c___KOG0084	Unigene40066_All	26.09	161	109	4	10	162	322	798	1e-09	60.1
YFL038c___KOG0084	Unigene35108_All	30	120	80	4	10	128	34	384	5e-09	58.2
YFL038c___KOG0084	Unigene13583_All	25.52	145	85	3	3	125	95	526	9e-09	57.4
YFL038c___KOG0084	Unigene45042_All	34.09	88	57	1	21	108	528	268	1e-08	56.6
YFL038c___KOG0084	CL3382.Contig1_All	29.84	124	73	3	64	174	493	125	2e-08	56.2
YFL038c___KOG0084	Unigene43355_All	27.47	91	65	1	10	100	282	13	2e-08	56.2
YFL038c___KOG0084	Unigene40963_All	29.7	165	103	5	10	165	264	746	2e-08	55.8
YFL038c___KOG0084	Unigene44790_All	38.03	71	44	0	99	169	464	252	4e-08	55.1
YFL038c___KOG0084	CL10442.Contig2_All	36.36	77	48	1	91	167	447	220	5e-08	54.7
YFL038c___KOG0084	Unigene5517_All	28.91	128	82	4	10	132	142	513	7e-08	54.3
YFL038c___KOG0084	Unigene5738_All	25.42	118	85	3	10	126	286	633	7e-08	54.3
YFL038c___KOG0084	Unigene12684_All	25.93	189	114	7	9	185	565	41	8e-08	53.9
YFL038c___KOG0084	Unigene27238_All	29.6	125	72	6	9	127	255	599	1e-07	53.5
YFL038c___KOG0084	Unigene8431_All	28.48	165	106	4	9	167	156	632	1e-07	53.5
YFL038c___KOG0084	CL5967.Contig2_All	44.26	61	33	1	8	68	228	49	1e-07	53.5
YFL038c___KOG0084	CL9708.Contig1_All	31.25	112	63	3	64	162	1383	1051	3e-07	52
YFL038c___KOG0084	Unigene791_All	25	192	121	7	9	186	176	724	4e-07	52
YFL038c___KOG0084	CL8594.Contig3_All	39.44	71	43	0	105	175	514	302	5e-07	51.6
YFL038c___KOG0084	Unigene12344_All	52.08	48	23	0	1	48	146	3	6e-07	51.2
YFL038c___KOG0084	CL11521.Contig2_All	26.19	168	108	5	10	162	685	185	7e-07	50.8
YFL038c___KOG0084	CL5628.Contig1_All	32.26	93	54	3	10	100	565	308	7e-07	50.8
YFL038c___KOG0084	Unigene9808_All	28.8	125	73	6	9	127	1651	1307	8e-07	50.8
YFL038c___KOG0084	Unigene1589_All	32.56	86	51	3	10	94	883	644	2e-06	49.7
YFL038c___KOG0084	Unigene36355_All	31.01	158	97	9	49	200	63	518	3e-06	48.9
YFL038c___KOG0084	Unigene23371_All	27.07	133	84	3	9	129	231	626	4e-06	48.5
YFL038c___KOG0084	Unigene36097_All	25.2	127	82	4	9	128	655	293	4e-06	48.5
YFL038c___KOG0084	Unigene45991_All	42.5	40	23	0	63	102	107	226	7e-06	47.8
YFL038c___KOG0084	Unigene18723_All	25.77	97	68	3	9	102	135	422	1e-05	47
YFL038c___KOG0084	Unigene37516_All	24.71	174	124	6	10	178	230	745	1e-05	46.6
YFL038c___KOG0084	Unigene11938_All	23.35	167	114	3	9	170	518	991	2e-05	46.6
YFL038c___KOG0084	CL8594.Contig2_All	38.03	71	44	0	105	175	3	215	6e-05	44.7
YFL038c___KOG0084	Unigene64585_All	37.5	72	44	1	90	160	1	216	7e-05	44.3
YFL038c___KOG0084	Unigene29558_All	30.34	89	60	2	9	97	47	307	0.0001	43.9
YFL038c___KOG0084	Unigene40666_All	28.57	98	70	0	85	182	74	367	0.0001	43.1
YFL038c___KOG0084	Unigene32927_All	34.57	81	43	3	81	158	4	225	0.0002	43.1
YFL038c___KOG0084	CL4700.Contig1_All	33.9	59	39	0	120	178	83	259	0.0008	40.8
YFL038c___KOG0084	Unigene57108_All	35.71	70	40	3	3	69	336	539	0.0009	40.8
7295967___KOG0092	Unigene50725_All	77	213	45	1	11	219	1089	451	8e-94	339
7295967___KOG0092	Unigene15531_All	77	213	45	1	11	219	2450	1812	8e-94	339
7295967___KOG0092	Unigene31845_All	54.55	209	83	4	16	218	1124	516	4e-60	228
7295967___KOG0092	Unigene5810_All	49.24	197	87	3	29	218	167	739	1e-50	196
7295967___KOG0092	CL482.Contig1_All	41.27	189	108	1	20	205	142	708	4e-41	164
7295967___KOG0092	Unigene40348_All	44.86	185	98	1	21	201	1015	461	1e-40	163
7295967___KOG0092	CL7388.Contig2_All	43.6	172	97	0	20	191	142	657	1e-40	162
7295967___KOG0092	CL7388.Contig1_All	43.9	164	92	0	28	191	176	667	3e-40	161
7295967___KOG0092	CL1575.Contig1_All	45.88	170	92	0	23	192	111	620	6e-40	160
7295967___KOG0092	Unigene18710_All	40.72	194	110	1	30	218	185	766	7e-39	157
7295967___KOG0092	Unigene20353_All	44.83	174	94	1	25	196	96	617	5e-38	154
7295967___KOG0092	Unigene39960_All	41.67	180	100	2	30	204	78	617	3e-37	151
7295967___KOG0092	Unigene435_All	41.44	181	102	2	14	190	112	654	2e-36	149
7295967___KOG0092	CL4404.Contig2_All	41.07	168	99	0	23	190	938	435	3e-35	145
7295967___KOG0092	CL4404.Contig1_All	41.07	168	99	0	23	190	952	449	3e-35	145
7295967___KOG0092	Unigene24656_All	41.45	193	109	3	30	218	107	685	4e-35	144
7295967___KOG0092	Unigene13465_All	37.17	191	112	2	30	212	75	647	7e-35	144
7295967___KOG0092	CL8594.Contig1_All	39.66	174	105	0	10	183	983	462	2e-34	142
7295967___KOG0092	CL6666.Contig1_All	39.79	191	113	1	30	218	132	704	5e-34	141
7295967___KOG0092	CL4700.Contig2_All	43.56	163	92	0	30	192	228	716	1e-33	140
7295967___KOG0092	CL11611.Contig1_All	39.11	179	107	1	42	218	428	964	2e-33	139
7295967___KOG0092	Unigene36545_All	38.89	198	113	4	24	217	659	78	3e-33	138
7295967___KOG0092	CL6666.Contig2_All	44.17	163	91	0	30	192	132	620	1e-32	136
7295967___KOG0092	Unigene36837_All	36.27	193	117	2	30	218	1001	429	1e-32	136
7295967___KOG0092	Unigene18559_All	40.96	166	96	2	29	192	95	592	2e-32	135
7295967___KOG0092	Unigene23109_All	36.56	186	117	1	30	214	91	648	2e-32	135
7295967___KOG0092	Unigene32162_All	39.61	154	93	0	30	183	478	17	8e-32	134
7295967___KOG0092	Unigene28728_All	39.09	197	111	3	30	218	897	310	2e-31	132
7295967___KOG0092	Unigene35706_All	37.71	175	101	2	11	179	1805	2323	9e-30	127
7295967___KOG0092	Unigene27369_All	40.72	167	96	1	20	186	144	635	1e-28	123
7295967___KOG0092	CL1903.Contig2_All	42.54	134	73	1	84	217	3	392	6e-24	107
7295967___KOG0092	Unigene22872_All	36.47	170	102	3	26	190	1017	511	1e-23	106
7295967___KOG0092	Unigene18429_All	39.33	150	77	3	83	218	2	451	2e-23	105
7295967___KOG0092	Unigene10597_All	35.81	148	94	1	42	189	216	656	5e-22	101
7295967___KOG0092	CL11611.Contig2_All	47.06	102	54	0	82	183	2	307	5e-22	101
7295967___KOG0092	CL593.Contig1_All	34.34	166	102	2	30	188	434	931	6e-22	101
7295967___KOG0092	Unigene598_All	36.9	168	104	2	29	195	884	384	7e-22	100
7295967___KOG0092	CL1575.Contig2_All	48.28	87	45	0	38	124	48	308	2e-21	99.8
7295967___KOG0092	CL10442.Contig1_All	34.32	169	109	2	30	197	233	736	3e-21	99
7295967___KOG0092	CL6223.Contig1_All	32.28	158	100	4	30	181	1191	721	4e-21	98.6
7295967___KOG0092	CL644.Contig1_All	32.03	153	101	1	41	190	3	461	4e-21	98.6
7295967___KOG0092	CL6223.Contig2_All	32.28	158	100	4	30	181	589	119	6e-21	97.8
7295967___KOG0092	CL644.Contig2_All	31.58	152	101	1	42	190	1	456	2e-20	95.9
7295967___KOG0092	Unigene19558_All	34.56	136	84	1	73	208	396	4	3e-20	95.9
7295967___KOG0092	Unigene1241_All	32.43	185	100	7	17	190	341	853	4e-20	95.1
7295967___KOG0092	Unigene31613_All	32.92	161	105	2	30	190	276	749	4e-20	95.1
7295967___KOG0092	CL644.Contig3_All	30.67	150	101	1	44	190	1	450	2e-19	92.8
7295967___KOG0092	CL8185.Contig2_All	30.49	164	105	4	26	183	251	733	2e-19	92.4
7295967___KOG0092	CL5967.Contig1_All	30.86	175	113	2	23	190	1850	1329	6e-19	91.3
7295967___KOG0092	CL4855.Contig2_All	30.94	181	116	4	29	207	3329	2808	7e-19	90.9
7295967___KOG0092	Unigene22559_All	33.13	163	107	2	42	203	369	854	7e-19	90.9
7295967___KOG0092	Unigene14860_All	29.63	162	107	4	26	181	623	141	8e-19	90.9
7295967___KOG0092	Unigene12120_All	26.79	209	138	7	24	218	649	26	2e-18	89.4
7295967___KOG0092	Unigene41798_All	44.21	95	52	1	30	123	177	461	3e-18	89
7295967___KOG0092	Unigene40483_All	32.74	168	107	3	30	192	372	872	4e-18	88.6
7295967___KOG0092	Unigene14429_All	34.43	183	101	7	26	194	1024	491	5e-18	88.2
7295967___KOG0092	Unigene23210_All	32.93	167	96	5	31	183	173	667	3e-17	85.9
7295967___KOG0092	Unigene23084_All	33.11	151	95	5	30	175	581	132	1e-16	84
7295967___KOG0092	Unigene30034_All	30.26	195	126	4	23	212	62	631	4e-16	81.6
7295967___KOG0092	Unigene31086_All	31.74	167	98	5	31	183	1670	1176	9e-16	80.5
7295967___KOG0092	Unigene20567_All	28.82	170	110	4	31	192	514	14	4e-15	78.6
7295967___KOG0092	Unigene4707_All	30.3	165	112	3	29	192	1605	1117	9e-15	77.4
7295967___KOG0092	Unigene9354_All	37.61	117	66	2	80	192	41	382	1e-14	77
7295967___KOG0092	CL812.Contig10_All	38.18	110	62	3	84	188	3244	2918	2e-14	76.3
7295967___KOG0092	CL812.Contig5_All	38.18	110	62	3	84	188	1	327	2e-14	76.3
7295967___KOG0092	Unigene26978_All	30.46	174	103	7	25	183	1275	763	3e-14	75.5
7295967___KOG0092	Unigene14320_All	30.06	173	103	7	31	187	1297	785	1e-13	73.6
7295967___KOG0092	Unigene40066_All	29.52	166	105	6	29	185	316	804	3e-13	72.4
7295967___KOG0092	CL10500.Contig1_All	31.33	150	97	4	30	175	1791	1348	3e-13	72
7295967___KOG0092	Unigene31817_All	35.42	144	89	3	42	183	759	334	6e-13	71.2
7295967___KOG0092	Unigene27318_All	32.12	165	105	6	31	190	1045	557	9e-13	70.5
7295967___KOG0092	CL11449.Contig1_All	27.4	208	117	6	7	203	1458	904	1e-12	70.5
7295967___KOG0092	CL6471.Contig3_All	53.33	60	28	0	30	89	180	1	2e-12	69.7
7295967___KOG0092	Unigene8298_All	42.25	71	41	0	19	89	213	1	3e-12	68.9
7295967___KOG0092	CL9427.Contig1_All	27.68	177	115	5	18	183	43	567	3e-12	68.9
7295967___KOG0092	CL1078.Contig1_All	29.41	170	107	5	30	188	25	528	3e-12	68.9
7295967___KOG0092	Unigene925_All	30.19	106	74	0	78	183	36	353	4e-12	68.6
7295967___KOG0092	Unigene31754_All	27.01	174	116	4	31	199	103	606	5e-12	68.2
7295967___KOG0092	CL6471.Contig2_All	52.54	59	28	0	30	88	272	448	7e-12	67.8
7295967___KOG0092	CL98.Contig1_All	29.8	151	98	5	30	175	2156	1713	1e-11	67
7295967___KOG0092	CL98.Contig1_All	29.8	151	98	5	30	175	153	596	1e-11	67
7295967___KOG0092	Unigene37601_All	35.14	111	67	3	85	190	1	333	1e-11	66.6
7295967___KOG0092	CL6471.Contig1_All	50.85	59	29	0	30	88	73	249	1e-11	66.6
7295967___KOG0092	Unigene17189_All	32.65	98	65	1	30	126	4	297	4e-11	65.5
7295967___KOG0092	Unigene29079_All	27.67	159	107	5	30	183	33	500	5e-11	65.1
7295967___KOG0092	Unigene1488_All	27.33	172	113	3	23	188	295	792	5e-11	64.7
7295967___KOG0092	Unigene67206_All	28.03	157	100	6	48	194	523	62	9e-11	63.9
7295967___KOG0092	Unigene32254_All	26.84	190	133	4	3	190	211	768	1e-10	63.5
7295967___KOG0092	Unigene5991_All	25.13	195	122	5	31	214	556	11	2e-10	62.8
7295967___KOG0092	Unigene24916_All	42.62	61	35	0	30	90	216	398	3e-10	62
7295967___KOG0092	CL11242.Contig1_All	27.22	169	105	7	30	183	607	110	5e-10	61.6
7295967___KOG0092	CL11242.Contig2_All	27.81	169	104	6	30	183	1519	1022	5e-10	61.6
7295967___KOG0092	Unigene11938_All	25.61	164	112	3	30	190	518	988	8e-10	60.8
7295967___KOG0092	Unigene44790_All	44.44	72	40	0	121	192	461	246	1e-09	60.1
7295967___KOG0092	Unigene36097_All	25.15	167	107	5	30	180	655	161	3e-09	58.9
7295967___KOG0092	Unigene23518_All	27.97	118	82	3	30	146	693	346	4e-09	58.5
7295967___KOG0092	Unigene18723_All	28.81	118	80	2	9	123	72	422	6e-09	57.8
7295967___KOG0092	Unigene42487_All	25	168	110	5	30	183	100	597	6e-09	57.8
7295967___KOG0092	CL9427.Contig3_All	30.69	101	69	1	18	118	43	342	1e-08	57
7295967___KOG0092	Unigene22870_All	28.8	125	75	5	29	148	861	514	1e-08	57
7295967___KOG0092	Unigene34094_All	37.35	83	50	1	13	95	224	466	1e-08	57
7295967___KOG0092	Unigene39770_All	25.29	170	107	6	30	183	2172	1675	3e-08	55.8
7295967___KOG0092	Unigene19005_All	24.2	157	114	1	30	186	743	1198	7e-08	54.3
7295967___KOG0092	Unigene45991_All	46.34	41	22	0	84	124	107	229	4e-07	52
7295967___KOG0092	Unigene43355_All	31.03	87	59	1	31	117	282	25	4e-07	52
7295967___KOG0092	Unigene54035_All	50	58	27	1	135	190	15	188	4e-07	51.6
7295967___KOG0092	CL757.Contig1_All	27.67	159	104	5	31	183	2117	1656	5e-07	51.6
7295967___KOG0092	CL757.Contig2_All	27.67	159	104	5	31	183	2186	1725	5e-07	51.6
7295967___KOG0092	CL9427.Contig2_All	27.27	99	70	2	30	127	8	301	1e-06	50.4
7295967___KOG0092	CL3382.Contig1_All	26.45	121	75	3	85	192	493	134	1e-06	50.4
7295967___KOG0092	Unigene28849_All	28.81	118	81	3	30	146	1014	667	3e-06	49.3
7295967___KOG0092	Unigene5517_All	29.27	123	76	4	29	147	136	483	3e-06	49.3
7295967___KOG0092	Unigene31316_All	25	148	103	3	40	186	12	434	3e-06	48.9
7295967___KOG0092	Unigene35108_All	25.2	127	75	4	31	148	34	381	4e-06	48.5
7295967___KOG0092	CL8594.Contig3_All	48	50	26	0	134	183	490	341	5e-06	48.1
7295967___KOG0092	Unigene9808_All	26.45	121	83	4	29	148	1654	1307	2e-05	46.2
7295967___KOG0092	Unigene13583_All	23.13	160	100	3	29	165	107	586	2e-05	46.2
7295967___KOG0092	CL4650.Contig1_All	42.37	59	32	2	31	88	561	388	3e-05	45.4
7295967___KOG0092	Unigene27238_All	25.81	124	80	5	29	148	252	599	5e-05	45.1
7295967___KOG0092	CL8594.Contig2_All	37.93	58	36	0	126	183	3	176	0.0001	43.5
7295967___KOG0092	Unigene12684_All	23.65	148	106	3	3	148	646	218	0.0002	42.7
7295967___KOG0092	Unigene39640_All	27.05	122	83	3	31	148	754	1113	0.0002	42.7
7295967___KOG0092	Unigene40666_All	28.09	89	64	0	102	190	62	328	0.0004	42
7295967___KOG0092	CL5967.Contig2_All	32.84	67	44	1	23	89	246	49	0.0005	41.6
At3g54840___KOG0092	Unigene50725_All	57.65	170	71	1	27	196	1053	547	5e-53	204
At3g54840___KOG0092	Unigene15531_All	57.65	170	71	1	27	196	2414	1908	5e-53	204
At3g54840___KOG0092	Unigene31845_All	53.42	161	73	2	29	188	1097	618	9e-47	183
At3g54840___KOG0092	Unigene5810_All	49.44	180	89	2	18	196	119	655	6e-43	171
At3g54840___KOG0092	CL482.Contig1_All	44.51	164	90	1	33	196	169	657	4e-39	158
At3g54840___KOG0092	CL7388.Contig2_All	44.51	164	90	1	33	196	169	657	4e-39	158
At3g54840___KOG0092	CL7388.Contig1_All	43.03	165	93	1	32	196	176	667	7e-39	157
At3g54840___KOG0092	CL1575.Contig1_All	44.25	174	96	1	27	200	111	629	3e-38	155
At3g54840___KOG0092	Unigene13465_All	42.77	166	88	2	35	200	78	554	2e-35	145
At3g54840___KOG0092	Unigene39960_All	40.91	154	90	1	35	188	81	539	3e-35	145
At3g54840___KOG0092	Unigene32162_All	42.86	154	87	1	35	188	475	17	7e-35	144
At3g54840___KOG0092	Unigene18710_All	45.45	154	83	1	35	188	188	646	4e-34	141
At3g54840___KOG0092	CL4700.Contig2_All	42.86	154	87	1	35	188	231	689	4e-34	141
At3g54840___KOG0092	Unigene36545_All	44.59	157	84	3	34	189	641	177	5e-34	141
At3g54840___KOG0092	Unigene435_All	39.88	168	99	2	31	197	160	660	1e-33	139
At3g54840___KOG0092	Unigene36837_All	37.04	189	117	2	1	188	1103	540	2e-33	139
At3g54840___KOG0092	CL4404.Contig2_All	42.04	157	90	1	35	191	914	447	9e-33	137
At3g54840___KOG0092	CL4404.Contig1_All	42.04	157	90	1	35	191	928	461	9e-33	137
At3g54840___KOG0092	Unigene20353_All	40.26	154	91	1	35	188	114	572	6e-32	134
At3g54840___KOG0092	Unigene24656_All	43.56	163	90	2	27	188	86	571	1e-31	133
At3g54840___KOG0092	CL6666.Contig1_All	40.65	155	91	1	34	188	132	593	1e-31	133
At3g54840___KOG0092	CL6666.Contig2_All	40.65	155	91	1	34	188	132	593	2e-31	132
At3g54840___KOG0092	Unigene23109_All	41.67	156	89	2	35	189	94	558	4e-31	131
At3g54840___KOG0092	CL8594.Contig1_All	39.88	173	100	2	35	207	920	414	5e-31	131
At3g54840___KOG0092	Unigene40348_All	41.21	165	95	2	24	188	1015	527	1e-30	130
At3g54840___KOG0092	CL11611.Contig1_All	43.03	165	92	2	32	195	386	877	9e-30	127
At3g54840___KOG0092	Unigene28728_All	41.36	162	91	3	35	195	894	418	2e-29	126
At3g54840___KOG0092	Unigene27369_All	39.13	161	96	2	46	205	201	680	5e-29	124
At3g54840___KOG0092	Unigene18559_All	38.36	159	97	1	31	188	89	565	6e-29	124
At3g54840___KOG0092	Unigene35706_All	38.46	156	89	2	35	184	1859	2323	4e-26	115
At3g54840___KOG0092	Unigene22872_All	37.27	161	94	4	34	189	1005	529	4e-24	108
At3g54840___KOG0092	CL593.Contig1_All	35.98	189	108	6	35	216	437	985	2e-23	105
At3g54840___KOG0092	CL11611.Contig2_All	45.95	111	59	1	87	197	2	331	2e-23	105
At3g54840___KOG0092	CL1903.Contig2_All	48.51	101	52	0	89	189	3	305	8e-23	104
At3g54840___KOG0092	Unigene18429_All	46.08	102	55	0	88	189	2	307	1e-21	100
At3g54840___KOG0092	Unigene23210_All	34.86	175	97	6	32	192	164	679	1e-21	99.8
At3g54840___KOG0092	CL644.Contig1_All	35.48	155	94	4	45	195	3	461	4e-21	98.6
At3g54840___KOG0092	Unigene22559_All	40.28	144	83	3	46	188	369	794	9e-21	97.4
At3g54840___KOG0092	CL4855.Contig2_All	37.82	156	93	3	35	188	3323	2862	1e-20	97.1
At3g54840___KOG0092	Unigene31086_All	34.86	175	97	6	32	192	1679	1164	1e-20	96.7
At3g54840___KOG0092	CL644.Contig2_All	35.06	154	94	4	46	195	1	456	2e-20	96.3
At3g54840___KOG0092	Unigene14860_All	32.32	164	103	4	29	186	626	141	3e-20	95.9
At3g54840___KOG0092	Unigene19558_All	36.44	118	74	1	79	195	393	40	6e-20	94.7
At3g54840___KOG0092	Unigene23084_All	34.55	165	103	3	34	194	581	90	6e-20	94.7
At3g54840___KOG0092	CL644.Contig3_All	34.67	150	92	4	50	195	7	450	1e-19	93.6
At3g54840___KOG0092	Unigene20567_All	32.1	162	104	4	32	188	523	41	4e-19	91.7
At3g54840___KOG0092	Unigene1241_All	32.77	177	98	6	35	201	374	871	4e-19	91.7
At3g54840___KOG0092	CL5967.Contig1_All	34.16	161	97	3	35	188	1826	1350	5e-19	91.7
At3g54840___KOG0092	Unigene23518_All	33.33	177	100	6	34	195	693	172	6e-19	91.3
At3g54840___KOG0092	CL1575.Contig2_All	44.32	88	48	1	42	129	48	308	1e-18	90.1
At3g54840___KOG0092	Unigene41798_All	43.88	98	53	2	32	128	171	461	2e-18	89.7
At3g54840___KOG0092	CL6223.Contig2_All	30.07	153	101	2	32	179	595	140	3e-18	89
At3g54840___KOG0092	CL6223.Contig1_All	30.07	153	101	2	32	179	1197	742	3e-18	89
At3g54840___KOG0092	CL10442.Contig1_All	34.62	156	99	3	34	188	233	694	5e-18	88.2
At3g54840___KOG0092	Unigene26978_All	31.05	190	112	7	16	189	1320	760	1e-17	87
At3g54840___KOG0092	Unigene10597_All	33.57	143	93	2	46	188	216	638	2e-17	86.7
At3g54840___KOG0092	CL10500.Contig1_All	33.13	160	100	4	34	189	1791	1321	3e-17	85.5
At3g54840___KOG0092	CL8185.Contig2_All	27.71	166	112	3	30	190	251	739	1e-16	83.6
At3g54840___KOG0092	Unigene598_All	34.78	161	100	4	29	188	890	420	2e-16	83.2
At3g54840___KOG0092	Unigene30034_All	33.69	187	111	4	7	188	8	544	2e-16	82.8
At3g54840___KOG0092	Unigene31613_All	31.82	154	101	3	35	188	279	728	3e-16	82.4
At3g54840___KOG0092	CL11242.Contig2_All	30	170	102	5	34	189	1519	1019	4e-16	82
At3g54840___KOG0092	Unigene12120_All	30	170	111	3	24	186	661	155	5e-16	81.6
At3g54840___KOG0092	Unigene14429_All	29.26	188	113	7	24	197	1042	497	5e-16	81.6
At3g54840___KOG0092	Unigene42487_All	31.18	170	100	6	34	189	100	600	6e-16	81.3
At3g54840___KOG0092	CL11242.Contig1_All	29.41	170	103	6	34	189	607	107	3e-15	79
At3g54840___KOG0092	CL9427.Contig1_All	30.54	167	102	6	34	189	79	570	5e-15	78.2
At3g54840___KOG0092	Unigene31817_All	35.62	146	89	4	46	189	759	331	5e-15	78.2
At3g54840___KOG0092	Unigene9354_All	39.66	116	63	2	85	196	41	379	7e-15	77.8
At3g54840___KOG0092	CL1078.Contig1_All	26.52	181	117	6	34	201	25	558	9e-15	77.4
At3g54840___KOG0092	Unigene29079_All	31.87	160	102	4	34	189	33	503	9e-15	77.4
At3g54840___KOG0092	Unigene14320_All	29.55	176	103	7	32	190	1306	791	1e-14	77
At3g54840___KOG0092	Unigene925_All	33.94	109	68	2	83	189	36	356	2e-14	76.3
At3g54840___KOG0092	CL98.Contig1_All	31.1	164	98	5	34	189	2156	1686	5e-14	74.7
At3g54840___KOG0092	CL98.Contig1_All	31.1	164	98	5	34	189	153	623	5e-14	74.7
At3g54840___KOG0092	Unigene40483_All	32.56	129	83	3	35	161	375	755	1e-13	73.6
At3g54840___KOG0092	Unigene36097_All	28.49	172	104	4	34	189	655	149	2e-13	72.8
At3g54840___KOG0092	CL812.Contig10_All	38.68	106	59	3	89	189	3244	2930	3e-13	72
At3g54840___KOG0092	CL812.Contig5_All	38.68	106	59	3	89	189	1	315	3e-13	72
At3g54840___KOG0092	CL11449.Contig1_All	31.21	157	96	5	36	188	1410	964	9e-13	70.9
At3g54840___KOG0092	Unigene39770_All	27.06	170	107	5	34	189	2172	1672	2e-12	69.3
At3g54840___KOG0092	Unigene37601_All	38	100	60	2	90	187	1	300	8e-12	67.4
At3g54840___KOG0092	Unigene27318_All	31.9	163	103	5	33	190	1051	572	8e-12	67.4
At3g54840___KOG0092	Unigene1506_All	30.63	160	105	5	34	189	55	528	8e-12	67.4
At3g54840___KOG0092	CL9643.Contig2_All	27.5	160	108	5	34	189	706	239	1e-11	67
At3g54840___KOG0092	Unigene33924_All	33.33	189	115	7	14	200	662	123	2e-11	66.6
At3g54840___KOG0092	CL6471.Contig3_All	47.76	67	34	1	28	94	198	1	2e-11	65.9
At3g54840___KOG0092	Unigene28849_All	30.91	165	100	6	34	187	1014	529	3e-11	65.9
At3g54840___KOG0092	Unigene4707_All	29.86	144	97	3	46	188	1566	1144	3e-11	65.9
At3g54840___KOG0092	Unigene31754_All	31.85	157	101	5	35	189	103	561	3e-11	65.9
At3g54840___KOG0092	CL9643.Contig1_All	26.19	168	110	5	34	189	947	450	1e-10	63.9
At3g54840___KOG0092	CL6471.Contig1_All	45.45	66	35	1	28	93	55	249	2e-10	63.2
At3g54840___KOG0092	Unigene67206_All	28.19	149	85	5	52	186	523	101	2e-10	62.8
At3g54840___KOG0092	Unigene24916_All	32.26	93	57	2	8	95	123	398	2e-10	62.8
At3g54840___KOG0092	Unigene44790_All	47.95	73	38	0	128	200	455	237	3e-10	62.8
At3g54840___KOG0092	Unigene1488_All	28.47	144	100	2	46	188	352	777	3e-10	62.4
At3g54840___KOG0092	CL6471.Contig2_All	49.15	59	29	1	35	93	275	448	3e-10	62.4
At3g54840___KOG0092	Unigene32254_All	30.61	147	95	3	35	178	286	714	3e-10	62.4
At3g54840___KOG0092	CL2832.Contig1_All	24.05	158	116	3	34	189	839	372	4e-10	62
At3g54840___KOG0092	CL9427.Contig2_All	31.78	107	69	4	34	139	8	319	6e-10	61.6
At3g54840___KOG0092	Unigene8298_All	42.65	68	38	1	27	94	201	1	7e-10	61.2
At3g54840___KOG0092	Unigene23371_All	24.62	199	122	6	18	189	174	767	2e-09	59.3
At3g54840___KOG0092	Unigene40066_All	28.83	163	105	6	34	188	319	798	3e-09	59.3
At3g54840___KOG0092	CL9427.Contig3_All	31.18	93	62	2	34	126	79	351	1e-08	57
At3g54840___KOG0092	Unigene43355_All	31.46	89	59	1	34	122	285	25	2e-08	56.6
At3g54840___KOG0092	Unigene35108_All	27.87	122	83	4	34	154	31	384	3e-08	55.5
At3g54840___KOG0092	Unigene34094_All	42.42	66	37	1	35	100	272	466	4e-08	55.5
At3g54840___KOG0092	Unigene59961_All	25	160	113	5	34	189	761	291	5e-08	55.1
At3g54840___KOG0092	Unigene45991_All	53.66	41	19	0	89	129	107	229	5e-08	55.1
At3g54840___KOG0092	CL3382.Contig1_All	31.09	119	68	3	90	195	493	140	9e-08	54.3
At3g54840___KOG0092	Unigene1390_All	28.39	155	85	4	35	178	679	1098	9e-08	53.9
At3g54840___KOG0092	Unigene30052_All	25.93	162	111	6	34	189	483	7	2e-07	53.1
At3g54840___KOG0092	Unigene6325_All	34.02	97	59	2	28	121	286	2	2e-07	53.1
At3g54840___KOG0092	CL2596.Contig1_All	22.62	168	117	6	30	188	722	231	2e-07	52.8
At3g54840___KOG0092	CL9708.Contig1_All	30.36	112	64	3	90	188	1383	1051	2e-07	52.8
At3g54840___KOG0092	Unigene18723_All	26.15	130	82	4	1	128	69	422	2e-07	52.8
At3g54840___KOG0092	Unigene8431_All	29.75	121	78	3	30	148	144	491	3e-07	52.4
At3g54840___KOG0092	Unigene13583_All	23.93	163	96	5	33	170	107	586	4e-07	52
At3g54840___KOG0092	CL8594.Contig2_All	38.36	73	42	1	131	203	3	212	5e-07	51.6
At3g54840___KOG0092	Unigene17189_All	31.63	98	65	2	35	131	7	297	5e-07	51.6
At3g54840___KOG0092	CL8594.Contig3_All	34.18	79	49	1	125	203	532	305	8e-07	50.8
At3g54840___KOG0092	CL757.Contig2_All	26.79	168	97	7	34	188	2189	1725	1e-06	50.1
At3g54840___KOG0092	Unigene38589_All	28.95	76	50	1	18	93	96	311	4e-06	48.5
At3g54840___KOG0092	CL757.Contig1_All	26.35	167	97	7	35	188	2117	1656	4e-06	48.5
At3g54840___KOG0092	Unigene54035_All	49.02	51	24	1	140	188	15	167	5e-06	48.5
At3g54840___KOG0092	CL4650.Contig1_All	37.1	62	38	1	32	93	570	388	6e-06	48.1
At3g54840___KOG0092	Unigene22870_All	27.87	122	81	4	31	151	867	520	7e-06	47.8
At3g54840___KOG0092	CL4700.Contig1_All	51.16	43	21	0	146	188	83	211	8e-06	47.8
At3g54840___KOG0092	CL9708.Contig2_All	35.29	68	42	2	83	149	6	206	2e-05	46.6
At3g54840___KOG0092	Unigene27238_All	23.23	155	109	5	34	184	255	701	9e-05	44.3
At3g54840___KOG0092	Unigene64585_All	42.86	49	28	0	139	187	73	219	0.0003	42.7
At3g54840___KOG0092	Unigene9808_All	25	120	83	4	33	151	1654	1313	0.0004	42
At3g54840___KOG0092	Unigene45042_All	30.86	81	54	1	46	126	528	292	0.0005	42
At3g54840___KOG0092	CL276.Contig2_All	26.75	157	75	7	34	161	231	668	0.0005	41.6
At3g54840___KOG0092	Unigene12684_All	24.26	136	87	4	34	167	565	200	0.0008	41.2
At3g54840___KOG0092	Unigene1589_All	25.79	159	107	6	35	189	883	428	0.0009	40.8
CE09711___KOG0092	Unigene50725_All	71.63	215	53	4	1	208	1092	451	7e-84	306
CE09711___KOG0092	Unigene15531_All	71.63	215	53	4	1	208	2453	1812	7e-84	306
CE09711___KOG0092	Unigene31845_All	51.78	197	88	3	15	207	1097	516	2e-52	202
CE09711___KOG0092	Unigene5810_All	47.64	191	98	1	19	207	167	739	4e-49	191
CE09711___KOG0092	Unigene18710_All	42	200	110	2	14	207	167	766	2e-41	165
CE09711___KOG0092	CL7388.Contig2_All	39.41	203	114	3	12	207	154	756	1e-40	163
CE09711___KOG0092	CL482.Contig1_All	39.51	205	111	4	12	207	154	756	4e-40	161
CE09711___KOG0092	CL7388.Contig1_All	38.78	196	113	2	19	207	179	766	7e-40	160
CE09711___KOG0092	Unigene40348_All	38.46	208	109	3	12	206	1003	398	2e-38	155
CE09711___KOG0092	Unigene36837_All	40.53	190	111	2	20	207	1001	432	6e-37	150
CE09711___KOG0092	CL1575.Contig1_All	42.42	165	95	0	16	180	120	614	7e-37	150
CE09711___KOG0092	CL4700.Contig2_All	43.43	175	99	0	20	194	228	752	9e-36	147
CE09711___KOG0092	Unigene13465_All	40.74	162	96	0	20	181	75	560	1e-35	146
CE09711___KOG0092	Unigene435_All	38.95	190	113	2	21	207	172	741	1e-35	146
CE09711___KOG0092	Unigene39960_All	37.85	177	106	1	20	196	78	596	2e-33	139
CE09711___KOG0092	CL4404.Contig2_All	37.28	169	106	0	20	188	917	411	1e-32	136
CE09711___KOG0092	CL4404.Contig1_All	37.28	169	106	0	20	188	931	425	1e-32	136
CE09711___KOG0092	Unigene24656_All	41.72	163	94	1	20	181	107	595	5e-32	134
CE09711___KOG0092	Unigene36545_All	38.97	195	109	4	20	207	641	66	1e-31	133
CE09711___KOG0092	Unigene20353_All	36.36	198	121	2	3	199	57	638	1e-31	133
CE09711___KOG0092	CL6666.Contig1_All	43.21	162	92	0	20	181	132	617	1e-31	133
CE09711___KOG0092	CL6666.Contig2_All	43.4	159	90	0	21	179	135	611	4e-31	131
CE09711___KOG0092	Unigene32162_All	39.61	154	93	0	20	173	478	17	6e-31	130
CE09711___KOG0092	CL8594.Contig1_All	34.85	198	119	2	20	207	923	330	7e-31	130
CE09711___KOG0092	Unigene28728_All	36.04	197	116	3	20	207	897	310	3e-30	128
CE09711___KOG0092	Unigene23109_All	37.7	183	108	3	20	196	91	639	5e-30	127
CE09711___KOG0092	CL11611.Contig1_All	33.52	179	116	1	32	207	428	964	1e-27	119
CE09711___KOG0092	Unigene35706_All	32.16	199	127	2	14	206	1844	2434	2e-27	119
CE09711___KOG0092	Unigene18559_All	34.32	169	109	2	14	180	80	586	4e-27	118
CE09711___KOG0092	Unigene27369_All	33.33	180	114	3	32	207	201	734	5e-26	114
CE09711___KOG0092	Unigene22872_All	32.16	199	121	3	20	207	1005	418	9e-24	107
CE09711___KOG0092	CL1575.Contig2_All	50.57	87	43	0	28	114	48	308	7e-23	103
CE09711___KOG0092	Unigene31613_All	31.32	182	121	3	20	201	276	809	5e-22	101
CE09711___KOG0092	CL10442.Contig1_All	32.37	173	115	2	7	178	194	709	9e-22	100
CE09711___KOG0092	CL593.Contig1_All	34.34	166	102	2	20	178	434	931	1e-21	99.8
CE09711___KOG0092	CL644.Contig1_All	32.03	153	101	1	31	180	3	461	4e-21	98.2
CE09711___KOG0092	Unigene10597_All	31.76	148	100	1	32	179	216	656	7e-21	97.4
CE09711___KOG0092	Unigene22559_All	34.62	156	100	2	32	186	369	833	8e-21	97.4
CE09711___KOG0092	CL644.Contig2_All	31.58	152	101	1	32	180	1	456	2e-20	95.9
CE09711___KOG0092	CL5967.Contig1_All	32.34	167	105	2	21	180	1826	1329	7e-20	94
CE09711___KOG0092	CL6223.Contig1_All	27.59	174	121	2	20	188	1191	670	7e-20	94
CE09711___KOG0092	CL4855.Contig2_All	31.43	175	117	3	19	191	3329	2808	1e-19	93.6
CE09711___KOG0092	Unigene41798_All	46.32	95	50	1	20	113	177	461	1e-19	93.6
CE09711___KOG0092	CL644.Contig3_All	30.67	150	101	1	34	180	1	450	2e-19	92.4
CE09711___KOG0092	CL6223.Contig2_All	29.3	157	106	2	20	171	589	119	2e-19	92.4
CE09711___KOG0092	Unigene14860_All	30.29	175	115	3	20	188	611	90	3e-19	92
CE09711___KOG0092	Unigene19558_All	34.21	114	75	0	63	176	396	55	1e-18	90.1
CE09711___KOG0092	CL11611.Contig2_All	42.16	102	59	0	72	173	2	307	1e-18	90.1
CE09711___KOG0092	CL1903.Contig2_All	34.21	152	79	3	74	207	3	449	2e-18	89.7
CE09711___KOG0092	Unigene1241_All	31.52	184	105	7	21	194	374	892	2e-18	89.4
CE09711___KOG0092	Unigene598_All	32	175	117	2	19	192	884	363	6e-18	87.8
CE09711___KOG0092	Unigene18429_All	40.74	108	64	0	73	180	2	325	1e-17	86.7
CE09711___KOG0092	CL8185.Contig2_All	25.82	182	126	4	12	187	239	775	1e-16	83.6
CE09711___KOG0092	Unigene40483_All	36.44	118	72	2	20	135	372	722	1e-16	83.6
CE09711___KOG0092	Unigene23084_All	35.29	119	74	3	20	136	581	228	1e-16	83.6
CE09711___KOG0092	Unigene12120_All	28.13	160	106	4	20	171	631	155	7e-16	80.9
CE09711___KOG0092	Unigene4707_All	30.67	163	110	3	19	180	1605	1123	2e-15	79.3
CE09711___KOG0092	Unigene30034_All	28.96	183	127	3	9	189	47	592	6e-15	77.8
CE09711___KOG0092	Unigene14429_All	27.49	211	126	8	19	207	1015	398	9e-15	77
CE09711___KOG0092	CL812.Contig10_All	35.78	109	66	1	74	178	3244	2918	2e-14	75.9
CE09711___KOG0092	CL812.Contig5_All	35.78	109	66	1	74	178	1	327	2e-14	75.9
CE09711___KOG0092	Unigene23210_All	30.89	123	82	3	21	142	173	535	2e-14	75.9
CE09711___KOG0092	Unigene31086_All	28.14	167	104	5	21	173	1670	1176	3e-14	75.1
CE09711___KOG0092	CL11449.Contig1_All	28.74	167	106	5	19	180	1419	943	7e-13	70.9
CE09711___KOG0092	CL10500.Contig1_All	30	150	99	4	20	165	1791	1348	7e-13	70.9
CE09711___KOG0092	Unigene17189_All	33.67	98	64	1	20	116	4	297	1e-12	70.1
CE09711___KOG0092	Unigene9354_All	34.48	116	69	2	70	181	41	379	2e-12	69.7
CE09711___KOG0092	Unigene27318_All	29.09	165	110	5	21	180	1045	557	2e-12	69.7
CE09711___KOG0092	Unigene14320_All	33.06	124	75	4	17	136	1309	950	2e-12	68.9
CE09711___KOG0092	Unigene31817_All	31.52	165	109	3	14	176	813	325	4e-12	68.6
CE09711___KOG0092	Unigene20567_All	25.3	166	117	4	21	180	514	20	4e-12	68.2
CE09711___KOG0092	Unigene1488_All	26.14	176	128	2	10	184	286	810	6e-12	67.8
CE09711___KOG0092	CL6471.Contig3_All	50	60	30	0	20	79	180	1	1e-11	66.6
CE09711___KOG0092	Unigene26978_All	30.95	126	82	4	15	138	1275	907	2e-11	66.2
CE09711___KOG0092	Unigene8298_All	48.33	60	31	0	20	79	180	1	2e-11	66.2
CE09711___KOG0092	CL1078.Contig1_All	26.29	175	116	5	19	182	22	540	2e-11	66.2
CE09711___KOG0092	Unigene24916_All	47.54	61	32	0	20	80	216	398	4e-11	65.1
CE09711___KOG0092	CL6471.Contig2_All	49.15	59	30	0	20	78	272	448	6e-11	64.3
CE09711___KOG0092	Unigene40066_All	24.86	173	104	5	19	175	316	804	1e-10	63.9
CE09711___KOG0092	Unigene37601_All	36.04	111	66	3	75	180	1	333	1e-10	63.5
CE09711___KOG0092	CL6471.Contig1_All	47.46	59	31	0	20	78	73	249	1e-10	63.2
CE09711___KOG0092	CL11242.Contig1_All	27.87	122	85	3	20	140	607	248	1e-10	63.2
CE09711___KOG0092	CL11242.Contig2_All	29.6	125	84	4	20	142	1519	1151	2e-10	63.2
CE09711___KOG0092	Unigene29079_All	26.58	158	110	4	20	173	33	500	2e-10	62.4
CE09711___KOG0092	CL98.Contig1_All	30.25	119	78	4	20	136	2156	1809	4e-10	62
CE09711___KOG0092	CL98.Contig1_All	30.25	119	78	4	20	136	153	500	4e-10	62
CE09711___KOG0092	CL9427.Contig1_All	29.06	117	80	3	21	136	82	426	4e-10	61.6
CE09711___KOG0092	Unigene31754_All	24.24	165	114	4	21	180	103	579	2e-09	59.3
CE09711___KOG0092	Unigene23518_All	24.59	122	89	3	20	140	693	334	7e-09	57.8
CE09711___KOG0092	Unigene34094_All	43.08	65	37	0	21	85	272	466	7e-09	57.8
CE09711___KOG0092	Unigene45991_All	55	40	18	0	74	113	107	226	9e-09	57.4
CE09711___KOG0092	Unigene925_All	26.61	109	80	0	68	176	36	362	1e-08	57
CE09711___KOG0092	Unigene1506_All	29.51	122	80	3	23	141	64	420	1e-08	56.6
CE09711___KOG0092	Unigene67206_All	29.25	106	68	3	38	137	523	209	2e-08	56.2
CE09711___KOG0092	Unigene36097_All	27.78	126	80	5	20	139	655	293	4e-08	55.1
CE09711___KOG0092	Unigene42487_All	25.81	124	89	3	20	142	100	465	6e-08	54.7
CE09711___KOG0092	Unigene33924_All	27.27	176	114	6	2	172	653	153	8e-08	53.9
CE09711___KOG0092	Unigene5517_All	30.08	123	75	4	19	137	136	483	8e-08	53.9
CE09711___KOG0092	CL9427.Contig3_All	29.67	91	63	1	21	111	82	351	8e-08	53.9
CE09711___KOG0092	Unigene35108_All	26.15	130	76	4	21	141	34	390	1e-07	53.5
CE09711___KOG0092	Unigene28849_All	30.51	118	79	3	20	136	1014	667	1e-07	53.1
CE09711___KOG0092	Unigene39770_All	27.2	125	84	4	20	141	2172	1810	2e-07	53.1
CE09711___KOG0092	Unigene22870_All	26.83	123	80	5	19	138	861	514	2e-07	52.8
CE09711___KOG0092	Unigene13583_All	28.04	107	66	2	19	117	107	418	4e-07	51.6
CE09711___KOG0092	Unigene44790_All	35.71	70	45	0	111	180	461	252	5e-07	51.2
CE09711___KOG0092	CL9427.Contig2_All	28.43	102	71	2	21	121	11	313	8e-07	50.8
CE09711___KOG0092	Unigene9808_All	29.03	124	82	4	19	141	1654	1298	1e-06	50.1
CE09711___KOG0092	Unigene43355_All	29.89	87	60	1	21	107	282	25	2e-06	49.7
CE09711___KOG0092	CL757.Contig1_All	23.44	192	132	5	21	208	2117	1575	3e-06	48.9
CE09711___KOG0092	CL757.Contig2_All	23.44	192	132	5	21	208	2186	1644	3e-06	48.5
CE09711___KOG0092	Unigene27238_All	26.45	121	83	4	19	138	252	599	1e-05	46.6
CE09711___KOG0092	CL3382.Contig1_All	25	124	75	4	75	181	493	125	4e-05	45.1
CE09711___KOG0092	Unigene23371_All	25.93	135	87	4	19	141	228	629	4e-05	45.1
CE09711___KOG0092	CL4650.Contig1_All	40	65	33	2	17	78	573	388	4e-05	45.1
CE09711___KOG0092	Unigene29558_All	31.11	90	60	2	20	109	47	310	6e-05	44.3
CE09711___KOG0092	CL5967.Contig2_All	38.98	59	35	1	21	79	222	49	7e-05	44.3
CE09711___KOG0092	CL9708.Contig1_All	23.93	117	75	3	75	178	1383	1036	0.0001	43.9
CE09711___KOG0092	Unigene54035_All	37.31	67	40	1	125	189	15	215	0.0003	42.4
Hs5803131___KOG0092	Unigene5810_All	53.54	198	85	3	1	194	155	739	1e-56	216
Hs5803131___KOG0092	Unigene50725_All	50	178	86	1	5	182	1035	511	1e-47	186
Hs5803131___KOG0092	Unigene15531_All	50	178	86	1	5	182	2396	1872	1e-47	186
Hs5803131___KOG0092	CL1575.Contig1_All	45.77	201	94	2	5	190	129	731	1e-43	172
Hs5803131___KOG0092	Unigene31845_All	43.65	197	99	4	4	194	1088	516	5e-43	171
Hs5803131___KOG0092	CL7388.Contig2_All	36.9	187	115	1	3	186	163	723	7e-38	153
Hs5803131___KOG0092	Unigene40348_All	40.61	197	108	1	6	193	988	398	1e-37	153
Hs5803131___KOG0092	CL482.Contig1_All	37.85	177	107	1	3	176	163	693	1e-37	152
Hs5803131___KOG0092	CL7388.Contig1_All	36.17	188	117	1	2	186	170	733	5e-37	150
Hs5803131___KOG0092	Unigene18710_All	38.66	194	114	1	6	194	185	766	5e-37	150
Hs5803131___KOG0092	Unigene13465_All	36.08	194	119	1	6	194	75	656	2e-35	145
Hs5803131___KOG0092	Unigene36837_All	40.96	166	98	0	6	171	1001	504	3e-34	141
Hs5803131___KOG0092	Unigene23109_All	37.43	187	112	2	6	187	91	651	1e-33	139
Hs5803131___KOG0092	Unigene39960_All	40.37	161	96	0	6	166	78	560	2e-32	135
Hs5803131___KOG0092	Unigene32162_All	39.1	156	95	0	7	162	475	8	7e-32	133
Hs5803131___KOG0092	Unigene28728_All	40.37	161	95	1	6	166	897	418	8e-32	133
Hs5803131___KOG0092	CL4404.Contig2_All	38.98	177	102	1	6	176	917	387	1e-31	132
Hs5803131___KOG0092	CL4404.Contig1_All	38.98	177	102	1	6	176	931	401	1e-31	132
Hs5803131___KOG0092	CL11611.Contig1_All	37.43	179	110	1	18	194	428	964	4e-31	131
Hs5803131___KOG0092	CL8594.Contig1_All	36.31	157	100	0	6	162	923	453	2e-30	129
Hs5803131___KOG0092	CL4700.Contig2_All	39.13	161	98	0	6	166	228	710	2e-30	128
Hs5803131___KOG0092	Unigene24656_All	38.46	169	101	2	6	171	107	613	6e-30	127
Hs5803131___KOG0092	CL6666.Contig1_All	40.49	163	97	0	6	168	132	620	9e-30	126
Hs5803131___KOG0092	Unigene18559_All	39.77	171	93	3	5	169	95	595	1e-29	126
Hs5803131___KOG0092	CL6666.Contig2_All	44	150	84	0	6	155	132	581	1e-29	125
Hs5803131___KOG0092	Unigene36545_All	38.27	162	98	2	6	166	641	159	2e-29	125
Hs5803131___KOG0092	Unigene20353_All	35.03	177	110	1	6	182	111	626	2e-29	125
Hs5803131___KOG0092	Unigene435_All	34.86	175	107	2	7	174	172	696	7e-29	124
Hs5803131___KOG0092	Unigene22872_All	37.06	197	115	4	6	194	1005	418	2e-27	119
Hs5803131___KOG0092	Unigene27369_All	37.24	145	91	0	18	162	201	635	2e-26	115
Hs5803131___KOG0092	Unigene35706_All	34.73	167	103	1	4	164	1850	2350	1e-25	113
Hs5803131___KOG0092	CL1575.Contig2_All	56.32	87	38	0	14	100	48	308	7e-25	110
Hs5803131___KOG0092	CL644.Contig1_All	35.33	150	94	1	17	163	3	452	2e-24	109
Hs5803131___KOG0092	CL644.Contig2_All	34.9	149	94	1	18	163	1	447	1e-23	106
Hs5803131___KOG0092	CL1903.Contig2_All	36.91	149	80	2	60	194	3	449	2e-23	105
Hs5803131___KOG0092	CL644.Contig3_All	34.01	147	94	1	20	163	1	441	1e-22	103
Hs5803131___KOG0092	Unigene18429_All	35.33	150	83	2	59	194	2	451	1e-22	103
Hs5803131___KOG0092	CL11611.Contig2_All	51.06	94	46	0	58	151	2	283	4e-22	101
Hs5803131___KOG0092	CL4855.Contig2_All	33.51	188	122	3	2	187	3338	2778	3e-21	98.6
Hs5803131___KOG0092	CL5967.Contig1_All	28.72	195	131	2	7	194	1826	1245	9e-21	97.1
Hs5803131___KOG0092	Unigene19558_All	40.95	105	62	0	55	159	378	64	1e-20	96.7
Hs5803131___KOG0092	CL593.Contig1_All	34.1	173	106	4	7	171	437	955	1e-20	96.3
Hs5803131___KOG0092	Unigene10597_All	32.43	148	99	1	18	165	216	656	4e-20	94.7
Hs5803131___KOG0092	Unigene1241_All	33.93	168	95	5	7	166	374	853	6e-20	94.4
Hs5803131___KOG0092	CL6223.Contig1_All	33.33	159	97	4	6	157	1191	721	3e-19	91.7
Hs5803131___KOG0092	Unigene14429_All	28.91	211	124	7	5	194	1015	398	4e-19	91.7
Hs5803131___KOG0092	CL6223.Contig2_All	33.33	159	97	4	6	157	589	119	4e-19	91.3
Hs5803131___KOG0092	Unigene14860_All	34.18	158	95	5	7	157	608	141	9e-19	90.1
Hs5803131___KOG0092	Unigene22559_All	36.53	167	104	2	1	166	318	815	3e-17	85.5
Hs5803131___KOG0092	Unigene12120_All	28.08	203	129	7	7	194	628	26	8e-17	84
Hs5803131___KOG0092	CL812.Contig10_All	41.82	110	58	3	60	164	3244	2918	1e-16	82.8
Hs5803131___KOG0092	CL812.Contig5_All	41.82	110	58	3	60	164	1	327	1e-16	82.8
Hs5803131___KOG0092	Unigene20567_All	29.09	165	112	3	7	166	514	20	2e-16	82.8
Hs5803131___KOG0092	Unigene598_All	31.87	160	107	2	1	159	896	420	2e-16	82.8
Hs5803131___KOG0092	CL10442.Contig1_All	32.3	161	105	3	6	164	233	709	3e-16	82
Hs5803131___KOG0092	Unigene40483_All	31.9	163	105	3	7	164	375	860	3e-16	81.6
Hs5803131___KOG0092	Unigene31817_All	34.01	147	93	3	18	162	759	325	1e-15	79.7
Hs5803131___KOG0092	CL8185.Contig2_All	28.75	160	107	2	6	160	263	736	4e-15	78.2
Hs5803131___KOG0092	Unigene31613_All	30.43	161	109	3	6	166	276	749	9e-15	77
Hs5803131___KOG0092	Unigene33924_All	34.15	164	98	5	7	164	605	126	9e-15	77
Hs5803131___KOG0092	Unigene26978_All	29.59	169	103	6	5	159	1263	763	2e-14	75.5
Hs5803131___KOG0092	Unigene31086_All	29.38	177	108	7	2	164	1682	1161	7e-14	74.3
Hs5803131___KOG0092	Unigene30034_All	28.99	169	110	3	18	177	119	622	8e-14	73.9
Hs5803131___KOG0092	Unigene23084_All	32.89	149	94	5	6	149	581	138	9e-14	73.6
Hs5803131___KOG0092	Unigene23210_All	28.25	177	110	7	2	164	161	682	2e-13	72.8
[truncated: 35,717 more rows]
