# Supplementary material for: High-throughput transcriptome sequencing of the cold seep mussel Bathymodiolus platifrons
Source: Sci Rep. 2015 Nov 23;5:16597. doi: 10.1038/srep16597 (PMC4655397; doi:10.1038/srep16597)
Supplement: Supplementary Data File 2 [file srep16597-s3.xls]

## Sheet: All.unigene_nr201312_blastx_new
Transcript ID no.	Nr annotation	Bit score	Taxon by LCA assignment	KO_ID	Ko_definition
CL10205.Contig1_All	gi|515862501|ref|WP_017293129.1|	50.4	Chroococcales	#N/A	#N/A
CL10235.Contig1_All	gi|358410694|gb|AEU10080.1|	52	Methylococcaceae	#N/A	#N/A
CL10235.Contig2_All	gi|446034954|ref|WP_000112809.1|	84.3	Methylococcaceae	#N/A	#N/A
CL10599.Contig1_All	gi|495484929|ref|WP_008209615.1|	174	Rhodobacteraceae	#N/A	#N/A
CL10599.Contig2_All	gi|258513285|ref|YP_003189540.1|	174	Bacteria	#N/A	#N/A
CL10713.Contig2_All	gi|489712042|ref|WP_003616179.1|	138	Bacteria	#N/A	#N/A
CL10785.Contig1_All	gi|552551715|ref|WP_023008872.1|	86.3	Gammaproteobacteria	"K00919	4-diphosphocytidyl-2-C-methyl-D-erythritol kinase [EC:2.7.1.148]"
CL10785.Contig2_All	gi|491760693|ref|WP_005588616.1|	63.2	Methylococcaceae	"K00919	4-diphosphocytidyl-2-C-methyl-D-erythritol kinase [EC:2.7.1.148]"
CL10837.Contig1_All	gi|374999553|ref|YP_004975641.1|	55.5	Bradyrhizobium elkanii	#N/A	#N/A
CL10884.Contig1_All	gi|92116207|ref|YP_575936.1|	53.9	Nitrobacter hamburgensis X14	#N/A	#N/A
CL10884.Contig2_All	gi|92116207|ref|YP_575936.1|	53.9	Proteobacteria	#N/A	#N/A
CL11011.Contig1_All	gi|516451612|ref|WP_017840524.1|	55.1	Methylococcaceae	"K02455	general secretion pathway protein F"
CL11011.Contig2_All	gi|53804536|ref|YP_113585.1|	87	Methylococcaceae	"K02455	general secretion pathway protein F"
CL11352.Contig1_All	gi|545091267|ref|WP_021460675.1|	140	Proteobacteria	#N/A	#N/A
CL11352.Contig2_All	gi|74317984|ref|YP_315724.1|	199	Proteobacteria	#N/A	#N/A
CL11388.Contig1_All	gi|522051370|ref|WP_020562579.1|	77.4	Methylococcaceae	#N/A	#N/A
CL11399.Contig1_All	gi|515586865|ref|WP_017019552.1|	67.8	Bacteria	#N/A	#N/A
CL11399.Contig2_All	gi|490532105|ref|WP_004397278.1|	68.9	Bacteria	#N/A	#N/A
CL11525.Contig1_All	gi|489463439|ref|WP_003368625.1|	256	Clostridiales	#N/A	#N/A
CL11547.Contig1_All	gi|518111127|ref|WP_019281335.1|	53.5	Teredinibacter turnerae	#N/A	#N/A
CL11547.Contig2_All	gi|544834845|ref|WP_021250584.1|	49.3	Teredinibacter turnerae	#N/A	#N/A
CL11581.Contig1_All	gi|519011838|ref|WP_020167713.1|	926	Proteobacteria	"K00615	transketolase [EC:2.2.1.1]"
CL11581.Contig2_All	gi|519011838|ref|WP_020167713.1|	926	Proteobacteria	"K00615	transketolase [EC:2.2.1.1]"
CL11650.Contig1_All	gi|357515297|ref|XP_003627937.1|	36.2	Escherichia coli	#N/A	#N/A
CL11650.Contig2_All	gi|446227116|ref|WP_000304971.1|	70.1	Escherichia coli	#N/A	#N/A
CL1353.Contig1_All	gi|357404716|ref|YP_004916640.1|	161	Methylococcaceae	#N/A	#N/A
CL1353.Contig2_All	gi|490523637|ref|WP_004389029.1|	125	Proteobacteria	"K00382	dihydrolipoamide dehydrogenase [EC:1.8.1.4]"
CL1463.Contig1_All	gi|490058718|ref|WP_003960982.1|	57	Rhizobiaceae	#N/A	#N/A
CL1499.Contig1_All	gi|497602017|ref|WP_009916201.1|	59.7	Burkholderia thailandensis	#N/A	#N/A
CL1499.Contig2_All	gi|492855050|ref|WP_006009004.1|	48.5	Burkholderia thailandensis	#N/A	#N/A
CL1598.Contig1_All	gi|291284498|ref|YP_003501316.1|	89.7	Pseudomonas	#N/A	#N/A
CL1598.Contig2_All	gi|332163051|ref|YP_004299628.1|	127	Enterobacteriaceae	#N/A	#N/A
CL16.Contig1_All	gi|544643796|ref|WP_021078135.1|	101	Verrucomicrobia	#N/A	#N/A
CL169.Contig2_All	gi|518316581|ref|WP_019486788.1|	57.8	Oscillatoriales	#N/A	#N/A
CL1798.Contig1_All	gi|518428085|ref|WP_019598292.1|	52	Bacteroidetes	#N/A	#N/A
CL2592.Contig1_All	gi|516705656|ref|WP_018054843.1|	226	Gammaproteobacteria	#N/A	#N/A
CL2592.Contig2_All	gi|493946525|ref|WP_006890466.1|	309	Methylococcaceae	"K02986	small subunit ribosomal protein S4"
CL2592.Contig3_All	gi|493946525|ref|WP_006890466.1|	342	Methylococcaceae	#N/A	#N/A
CL2592.Contig4_All	gi|492775795|ref|WP_005960946.1|	212	Gammaproteobacteria	"K03076	preprotein translocase subunit SecY"
CL2928.Contig1_All	gi|497296498|ref|WP_009610715.1|	77.4	Firmicutes	#N/A	#N/A
CL2928.Contig10_All	gi|486190462|ref|WP_001543366.1|	114	Escherichia coli	#N/A	#N/A
CL2928.Contig11_All	gi|486190462|ref|WP_001543366.1|	112	Bacteria	#N/A	#N/A
CL2928.Contig12_All	gi|516557470|gb|AGO88040.1|	31.6	Lactobacillus	#N/A	#N/A
CL2928.Contig13_All	gi|62130224|gb|AAX67927.1|	132	Heliobacterium modesticaldum Ice1	#N/A	#N/A
CL2928.Contig14_All	gi|487709496|ref|WP_001793728.1|	126	Lactobacillus	#N/A	#N/A
CL2928.Contig15_All	gi|527209896|gb|EPS74505.1|	87.4	Lactobacillus	#N/A	#N/A
CL2928.Contig16_All	gi|487710326|ref|WP_001794558.1|	130	Heliobacterium modesticaldum Ice1	#N/A	#N/A
CL2928.Contig17_All	gi|493277804|ref|WP_006235594.1|	45.8	Bacteria	#N/A	#N/A
CL2928.Contig18_All	gi|493634597|ref|WP_006586439.1|	152	Bacteria	#N/A	#N/A
CL2928.Contig19_All	gi|513861820|ref|WP_016520404.1|	62	Rhodospirillum photometricum DSM 122	#N/A	#N/A
CL2928.Contig2_All	gi|489454236|ref|WP_003359530.1|	82	Bacteria	#N/A	#N/A
CL2928.Contig20_All	gi|384260388|ref|YP_005415574.1|	120	Escherichia coli	#N/A	#N/A
CL2928.Contig5_All	gi|313238136|emb|CBY13234.1|	113	Escherichia coli	#N/A	#N/A
CL2928.Contig6_All	gi|486141404|ref|WP_001515692.1|	113	Bacteria	#N/A	#N/A
CL2928.Contig7_All	gi|270316477|gb|EFA28344.1|	112	Escherichia coli	#N/A	#N/A
CL2928.Contig8_All	gi|295691923|ref|YP_003600533.1|	115	Escherichia coli	#N/A	#N/A
CL2928.Contig9_All	gi|487753487|ref|WP_001834743.1|	104	environmental samples <Bacteria>	#N/A	#N/A
CL3011.Contig1_All	gi|406595281|ref|YP_006746411.1|	73.6	Methylococcaceae	"K02904	large subunit ribosomal protein L29"
CL3011.Contig2_All	gi|406595281|ref|YP_006746411.1|	71.6	Methylococcaceae	"K02904	large subunit ribosomal protein L29"
CL3011.Contig3_All	gi|522054139|ref|WP_020565348.1|	229	Gammaproteobacteria	"K02874	large subunit ribosomal protein L14"
CL3093.Contig1_All	gi|237809346|ref|YP_002893786.1|	82.8	Methylococcaceae	"K12573	ribonuclease R [EC:3.1.-.-]"
CL3093.Contig2_All	gi|493948079|ref|WP_006891998.1|	87.4	Methylococcaceae	"K12573	ribonuclease R [EC:3.1.-.-]"
CL3319.Contig1_All	gi|333982004|ref|YP_004511214.1|	48.9	Proteobacteria	"K03587	cell division protein FtsI (penicillin-binding protein 3) [EC:2.4.1.129]"
CL3319.Contig2_All	gi|494140481|ref|WP_007080233.1|	120	Gammaproteobacteria	"K03587	cell division protein FtsI (penicillin-binding protein 3) [EC:2.4.1.129]"
CL3381.Contig1_All	gi|256821656|ref|YP_003145619.1|	128	Gammaproteobacteria	"K03046	DNA-directed RNA polymerase subunit beta' [EC:2.7.7.6]"
CL3381.Contig2_All	gi|515934577|ref|WP_017365160.1|	266	Gammaproteobacteria	"K03046	DNA-directed RNA polymerase subunit beta' [EC:2.7.7.6]"
CL3529.Contig1_All	gi|498369240|ref|WP_010683396.1|	130	Bradyrhizobium	#N/A	#N/A
CL3529.Contig2_All	gi|496696141|ref|WP_009337684.1|	102	Bradyrhizobium	#N/A	#N/A
CL3536.Contig1_All	gi|493945433|ref|WP_006889398.1|	283	Methylococcaceae	"K00411	ubiquinol-cytochrome c reductase iron-sulfur subunit [EC:1.10.2.2]"
CL3536.Contig2_All	gi|494098144|ref|WP_007038943.1|	212	Methylococcaceae	"K00411	ubiquinol-cytochrome c reductase iron-sulfur subunit [EC:1.10.2.2]"
CL3552.Contig1_All	gi|92116207|ref|YP_575936.1|	56.2	Bacteria	#N/A	#N/A
CL3552.Contig2_All	gi|518706640|ref|WP_019867737.1|	57	Bacteria	#N/A	#N/A
CL3552.Contig3_All	gi|517446263|ref|WP_018617095.1|	61.2	Bacteria	#N/A	#N/A
CL4009.Contig1_All	gi|544646609|ref|WP_021080920.1|	418	Bradyrhizobium elkanii	#N/A	#N/A
CL4009.Contig2_All	gi|517083247|ref|WP_018272065.1|	71.6	Bradyrhizobium elkanii	#N/A	#N/A
CL4023.Contig1_All	gi|62126452|gb|AAX64155.1|	129	Magnetospirillum gryphiswaldense MSR-1	#N/A	#N/A
CL4023.Contig2_All	gi|487927933|ref|WP_002001399.1|	72.8	Proteobacteria	#N/A	#N/A
CL4023.Contig3_All	gi|490367491|ref|WP_004247155.1|	57	Magnetospirillum gryphiswaldense MSR-1	#N/A	#N/A
CL4023.Contig4_All	gi|488832432|ref|WP_002744838.1|	76.6	Escherichia	#N/A	#N/A
CL4023.Contig5_All	gi|492681495|ref|WP_005921497.1|	24.6	Magnetospirillum gryphiswaldense MSR-1	#N/A	#N/A
CL4023.Contig6_All	gi|115515395|gb|ABJ03470.1|	133	Burkholderia	#N/A	#N/A
CL4023.Contig7_All	gi|487908378|ref|WP_001981844.1|	90.9	Bacillales	#N/A	#N/A
CL424.Contig2_All	gi|51893489|ref|YP_076180.1|	63.2	Clostridiales	#N/A	#N/A
CL4290.Contig2_All	gi|497650772|ref|WP_009964956.1|	105	Bacteria	#N/A	#N/A
CL4330.Contig1_All	gi|496209245|ref|WP_008927167.1|	42.4	Proteobacteria	#N/A	#N/A
CL4330.Contig2_All	gi|218534672|ref|YP_002424434.1|	41.6	Proteobacteria	#N/A	#N/A
CL4330.Contig3_All	gi|495007918|ref|WP_007733930.1|	121	Proteobacteria	#N/A	#N/A
CL4330.Contig4_All	gi|516063939|ref|WP_017494522.1|	92.4	Proteobacteria	#N/A	#N/A
CL4330.Contig5_All	gi|517248738|ref|WP_018437556.1|	92	Proteobacteria	#N/A	#N/A
CL4605.Contig1_All	gi|491516815|ref|WP_005374447.1|	131	Methylococcaceae	"K06137
CL4645.Contig1_All	gi|551327839|ref|WP_022947282.1|	86.7	Gammaproteobacteria	"K03563	carbon storage regulator"
CL4645.Contig2_All	gi|522051323|ref|WP_020562532.1|	88.2	Gammaproteobacteria	"K03563	carbon storage regulator"
CL4684.Contig2_All	gi|325972265|ref|YP_004248456.1|	63.2	Bacteria	#N/A	#N/A
CL4867.Contig2_All	gi|493275801|ref|WP_006233601.1|	52.4	Gammaproteobacteria	#N/A	#N/A
CL4991.Contig1_All	gi|518428085|ref|WP_019598292.1|	54.3	Nitrosomonas sp. Is79A3	#N/A	#N/A
CL5039.Contig1_All	gi|551008191|ref|WP_022752768.1|	55.5	Bacteria	#N/A	#N/A
CL522.Contig1_All	gi|383790067|ref|YP_005474641.1|	53.1	Spirochaeta africana DSM 8902	#N/A	#N/A
CL522.Contig2_All	gi|383790067|ref|YP_005474641.1|	53.1	Spirochaeta africana DSM 8902	#N/A	#N/A
CL5261.Contig1_All	gi|154243957|ref|YP_001409530.1|	64.3	Rhizobiales	#N/A	#N/A
CL5289.Contig1_All	gi|489712208|ref|WP_003616345.1|	53.5	Proteobacteria	#N/A	#N/A
CL5289.Contig2_All	gi|487498945|ref|WP_001703795.1|	55.1	Gammaproteobacteria	#N/A	#N/A
CL5289.Contig3_All	gi|491330903|ref|WP_005188864.1|	52	Proteobacteria	#N/A	#N/A
CL5289.Contig4_All	gi|494969524|ref|WP_007695550.1|	67.8	Rhizobium/Agrobacterium group	#N/A	#N/A
CL5289.Contig5_All	gi|510818869|ref|WP_016192401.1|	53.1	Leptolyngbya	#N/A	#N/A
CL5289.Contig6_All	gi|523682701|ref|WP_020804889.1|	53.1	Proteobacteria	#N/A	#N/A
CL5386.Contig1_All	gi|517332340|ref|WP_018507832.1|	100	Proteobacteria	"K02358	elongation factor Tu"
CL5386.Contig2_All	gi|220935494|ref|YP_002514393.1|	164	Proteobacteria	"K02358	elongation factor Tu"
CL5653.Contig1_All	gi|519003113|ref|WP_020158988.1|	76.3	Methylococcaceae	#N/A	#N/A
CL5653.Contig2_All	gi|522052232|ref|WP_020563441.1|	122	Methylococcaceae	#N/A	#N/A
CL6003.Contig1_All	gi|518643443|ref|WP_019813496.1|	50.8	Oceanospirillales	#N/A	#N/A
CL6064.Contig1_All	gi|493470406|ref|WP_006425489.1|	50.4	Proteobacteria	#N/A	#N/A
CL6064.Contig2_All	gi|521996259|ref|WP_020507530.1|	107	Proteobacteria	#N/A	#N/A
CL6184.Contig2_All	gi|303324768|pdb|2XEH|A	59.7	Deltaproteobacteria	#N/A	#N/A
CL6283.Contig1_All	gi|339484119|ref|YP_004695905.1|	64.3	Nitrosomonas sp. Is79A3	#N/A	#N/A
CL6334.Contig1_All	gi|334341402|ref|YP_004546382.1|	50.8	Desulfotomaculum ruminis DSM 2154	#N/A	#N/A
CL6334.Contig2_All	gi|334341402|ref|YP_004546382.1|	50.8	Desulfotomaculum ruminis DSM 2154	#N/A	#N/A
CL642.Contig4_All	gi|296120460|ref|YP_003628238.1|	50.8	Bacteria	#N/A	#N/A
CL6561.Contig1_All	gi|518703489|ref|WP_019864631.1|	483	Methylococcaceae	"K02115	F-type H+-transporting ATPase subunit gamma [EC:3.6.3.14]"
CL6561.Contig2_All	gi|333986136|ref|YP_004515346.1|	231	Methylococcaceae	"K02111	F-type H+-transporting ATPase subunit alpha [EC:3.6.3.14]"
CL6730.Contig1_All	gi|387128339|ref|YP_006296944.1|	73.6	Bacteria	"K00616	transaldolase [EC:2.2.1.2]"
CL6730.Contig2_All	gi|518320742|ref|WP_019490949.1|	132	Bacteria	"K00616	transaldolase [EC:2.2.1.2]"
CL6816.Contig1_All	gi|488181214|ref|WP_002252422.1|	158	Betaproteobacteria	"K02355
CL6820.Contig2_All	gi|357407350|ref|YP_004919274.1|	87.4	Methylococcaceae	#N/A	#N/A
CL7059.Contig1_All	gi|493163777|ref|WP_006169808.1|	60.8	Proteobacteria	#N/A	#N/A
CL7059.Contig2_All	gi|493183441|ref|WP_006180812.1|	60.8	Proteobacteria	#N/A	#N/A
CL7059.Contig3_All	gi|478180780|ref|YP_007701853.1|	69.3	Proteobacteria	#N/A	#N/A
CL7516.Contig1_All	gi|42526926|ref|NP_972024.1|	61.6	Treponema	#N/A	#N/A
CL7516.Contig2_All	gi|518213006|ref|WP_019383214.1|	54.3	Bacteria	#N/A	#N/A
CL7569.Contig1_All	gi|478181369|ref|YP_007702439.1|	94.7	Proteobacteria	#N/A	#N/A
CL7569.Contig2_All	gi|550991985|ref|YP_008682595.1|	86.3	Proteobacteria	#N/A	#N/A
CL768.Contig2_All	gi|551218196|ref|WP_022846134.1|	52.4	Bacteroidetes	#N/A	#N/A
CL768.Contig5_All	gi|255950182|ref|XP_002565858.1|	57	Bacteria	#N/A	#N/A
CL7801.Contig1_All	gi|498248139|ref|WP_010562295.1|	219	Gammaproteobacteria	"K02863	large subunit ribosomal protein L1"
CL7801.Contig2_All	gi|332305047|ref|YP_004432898.1|	359	Gammaproteobacteria	"K02863	large subunit ribosomal protein L1"
CL8016.Contig1_All	gi|99077908|ref|YP_611167.1|	52.8	Rhodobacteraceae	#N/A	#N/A
CL8127.Contig1_All	gi|333995084|ref|YP_004527697.1|	63.5	Nitrosomonas sp. Is79A3	#N/A	#N/A
CL8320.Contig1_All	gi|521973534|ref|WP_020484805.1|	419	Gammaproteobacteria	"K02886	large subunit ribosomal protein L2"
CL8320.Contig2_All	gi|498232887|ref|WP_010547043.1|	393	Gammaproteobacteria	"K02886	large subunit ribosomal protein L2"
CL8376.Contig1_All	gi|42526926|ref|NP_972024.1|	76.3	Bacteria	#N/A	#N/A
CL8416.Contig1_All	gi|517351399|ref|WP_018526891.1|	65.9	Nitrosomonas sp. Is79A3	#N/A	#N/A
CL846.Contig1_All	gi|493464363|ref|WP_006419557.1|	270	Proteobacteria	#N/A	#N/A
CL846.Contig2_All	gi|493464925|ref|WP_006420115.1|	268	uncultured bacterium	#N/A	#N/A
CL846.Contig3_All	gi|406942182|gb|EKD74476.1|	219	uncultured bacterium	#N/A	#N/A
CL846.Contig4_All	gi|493464363|ref|WP_006419557.1|	270	Proteobacteria	#N/A	#N/A
CL846.Contig5_All	gi|521045820|ref|WP_020377844.1|	72.4	uncultured bacterium	#N/A	#N/A
CL8652.Contig1_All	gi|493924682|ref|WP_006869535.1|	154	Legionella drancourtii	#N/A	#N/A
CL8652.Contig2_All	gi|308272536|emb|CBX29140.1|	69.3	Legionella drancourtii	#N/A	#N/A
CL8652.Contig3_All	gi|308271459|emb|CBX28067.1|	80.9	Legionella drancourtii	#N/A	#N/A
CL8652.Contig4_All	gi|521970492|ref|WP_020481763.1|	67.8	Legionella drancourtii	#N/A	#N/A
CL8854.Contig1_All	gi|292490180|ref|YP_003525619.1|	132	Proteobacteria	#N/A	#N/A
CL8876.Contig1_All	gi|488609900|ref|YP_007931236.1|	179	Bacteria	#N/A	#N/A
CL8876.Contig2_All	gi|312195577|ref|YP_004015638.1|	173	Bacteria	#N/A	#N/A
CL942.Contig15_All	gi|510890927|ref|WP_016224220.1|	53.9	Lachnospiraceae bacterium 3-2	#N/A	#N/A
CL942.Contig3_All	gi|510890927|ref|WP_016224220.1|	58.2	Lachnospiraceae bacterium 3-2	#N/A	#N/A
CL9438.Contig1_All	gi|516452529|ref|WP_017841441.1|	363	Bacteria	#N/A	#N/A
CL9438.Contig2_All	gi|494568017|ref|WP_007338353.1|	85.5	Oscillatoriales	#N/A	#N/A
CL9448.Contig2_All	gi|518707341|ref|WP_019868438.1|	50.8	Proteobacteria	"K05592	ATP-dependent RNA helicase DeaD [EC:3.6.4.13]"
CL9541.Contig1_All	gi|527022091|ref|WP_020875404.1|	202	Proteobacteria	#N/A	#N/A
CL9541.Contig2_All	gi|552546863|ref|WP_023004967.1|	222	Proteobacteria	#N/A	#N/A
CL9837.Contig1_All	gi|87204251|gb|ABD32061.1|	50.1	Bacteria	#N/A	#N/A
CL9882.Contig1_All	gi|517442989|ref|WP_018613836.1|	67	Bacteria	#N/A	#N/A
Unigene10265_All	gi|493365298|ref|WP_006321719.1|	111	Proteobacteria	#N/A	#N/A
Unigene10872_All	gi|91200000|emb|CAJ73042.1|	190	Bacteria	#N/A	#N/A
Unigene10922_All	gi|497228179|ref|WP_009542441.1|	48.9	Burkholderiales	#N/A	#N/A
Unigene10964_All	gi|546601996|ref|WP_021882053.1|	90.1	Paenibacillus	#N/A	#N/A
Unigene12362_All	gi|383768913|ref|YP_005447976.1|	157	Rhizobiales	"K05524
Unigene12427_All	gi|497195476|ref|WP_009509738.1|	70.5	Pandoraea sp. SD6-2	#N/A	#N/A
Unigene12449_All	gi|115523515|ref|YP_780426.1|	185	Rhizobiales	#N/A	#N/A
Unigene12642_All	gi|515310628|ref|WP_016848367.1|	82	Bradyrhizobium elkanii	#N/A	#N/A
Unigene12758_All	gi|517271217|ref|WP_018460035.1|	145	Bradyrhizobium elkanii	"K03327
Unigene12858_All	gi|556112004|gb|ESP00656.1|	49.3	Bacteria	#N/A	#N/A
Unigene12939_All	gi|495405272|ref|WP_008129971.1|	177	Rhizobiales	"K01933	phosphoribosylformylglycinamidine cyclo-ligase [EC:6.3.3.1]"
Unigene13114_All	gi|493559546|ref|WP_006512983.1|	50.1	Bacteria	#N/A	#N/A
Unigene13126_All	gi|384260370|ref|YP_005415554.1|	179	Gammaproteobacteria	#N/A	#N/A
Unigene14004_All	gi|544650056|ref|WP_021084081.1|	55.8	Vibrio	#N/A	#N/A
Unigene15128_All	gi|310824941|ref|YP_003957299.1|	57.8	Myxococcales	#N/A	#N/A
Unigene15216_All	gi|493927468|ref|WP_006872212.1|	58.5	Bacteria	#N/A	#N/A
Unigene15596_All	gi|493292650|ref|WP_006250333.1|	53.5	Chromatiales	#N/A	#N/A
Unigene16784_All	gi|492887110|ref|WP_006022819.1|	142	Rhizobiales	"K02204	homoserine kinase type II [EC:2.7.1.39]"
Unigene17005_All	gi|262196260|ref|YP_003267469.1|	50.1	Myxococcales	#N/A	#N/A
Unigene17135_All	gi|384155590|ref|YP_005538405.1|	52.8	Proteobacteria	#N/A	#N/A
Unigene17282_All	gi|383774529|ref|YP_005453596.1|	60.5	Bradyrhizobium	#N/A	#N/A
Unigene17511_All	gi|496251465|ref|WP_008964850.1|	179	Bradyrhizobium	"K01755	argininosuccinate lyase [EC:4.3.2.1]"
Unigene17978_All	gi|478181276|ref|YP_007702347.1|	305	Proteobacteria	#N/A	#N/A
Unigene17979_All	gi|478180522|ref|YP_007701595.1|	273	Proteobacteria	#N/A	#N/A
Unigene17980_All	gi|383789966|ref|YP_005474540.1|	65.9	Nitrosomonas sp. Is79A3	#N/A	#N/A
Unigene17981_All	gi|478181296|ref|YP_007702367.1|	276	Proteobacteria	#N/A	#N/A
Unigene17982_All	gi|517446263|ref|WP_018617095.1|	70.9	Nitrosomonas sp. Is79A3	#N/A	#N/A
Unigene17983_All	gi|478181579|ref|YP_007702649.1|	294	Proteobacteria	#N/A	#N/A
Unigene19295_All	gi|342180753|emb|CCC90229.1|	51.6	Enterobacteriaceae	#N/A	#N/A
Unigene19536_All	gi|487493350|ref|WP_001702067.1|	115	Enterobacteriaceae	#N/A	#N/A
Unigene19543_All	gi|496866297|ref|WP_009390752.1|	98.6	Proteobacteria	"K00851	gluconokinase [EC:2.7.1.12]"
Unigene20006_All	gi|487406922|ref|WP_001674992.1|	79.3	Enterobacteriaceae	#N/A	#N/A
Unigene20827_All	gi|383784025|ref|YP_005468593.1|	80.9	Bacteria	#N/A	#N/A
Unigene21204_All	gi|544647800|ref|WP_021082085.1|	66.2	Bradyrhizobium elkanii	#N/A	#N/A
Unigene21252_All	gi|495416032|ref|WP_008140730.1|	50.1	Bacteroidetes	#N/A	#N/A
Unigene21881_All	gi|517080348|ref|WP_018269166.1|	237	Rhizobiales	"K07736
Unigene22019_All	gi|551591056|ref|XP_005779829.1|	61.2	Flavobacteriaceae	"K13278
Unigene22197_All	gi|86750237|ref|YP_486733.1|	84.7	Rhodopseudomonas palustris	#N/A	#N/A
Unigene25268_All	gi|515837780|ref|WP_017268533.1|	57.8	Proteobacteria	#N/A	#N/A
Unigene25438_All	gi|310644204|ref|YP_003948963.1|	96.3	Paenibacillaceae	"K02358	elongation factor Tu"
Unigene25469_All	gi|517084454|ref|WP_018273272.1|	73.6	Bradyrhizobium elkanii	#N/A	#N/A
Unigene25852_All	gi|544644400|ref|WP_021078734.1|	152	Afipia	#N/A	#N/A
Unigene26025_All	gi|492908500|ref|WP_006038906.1|	115	Paenibacillaceae	"K03704
Unigene26147_All	gi|517080120|ref|WP_018268938.1|	62	Bradyrhizobium elkanii	#N/A	#N/A
Unigene26148_All	gi|517266968|ref|WP_018455786.1|	143	Bradyrhizobium elkanii	#N/A	#N/A
Unigene26326_All	gi|496318460|ref|WP_009027638.1|	116	Bradyrhizobium elkanii	#N/A	#N/A
Unigene26566_All	gi|498372278|ref|WP_010686434.1|	184	Bacteria	#N/A	#N/A
Unigene26567_All	gi|489128512|ref|WP_003038302.1|	25	Magnetospirillum gryphiswaldense MSR-1	#N/A	#N/A
Unigene26568_All	gi|518328667|ref|WP_019498874.1|	54.3	Bacteria	#N/A	#N/A
Unigene26569_All	gi|472332583|ref|YP_007664858.1|	159	Bacteria	#N/A	#N/A
Unigene26570_All	gi|494595793|ref|WP_007354052.1|	106	Bacteria	#N/A	#N/A
Unigene2725_All	gi|522193447|ref|WP_020700914.1|	57.8	Burkholderiales	#N/A	#N/A
Unigene27590_All	gi|430748666|ref|YP_007211574.1|	471	Bacteria	#N/A	#N/A
Unigene28196_All	gi|546575261|ref|WP_021878612.1|	100	Paenibacillaceae	#N/A	#N/A
Unigene28577_All	gi|253689875|ref|YP_003019065.1|	70.5	Bacteria	"K07047
Unigene30057_All	gi|563554426|ref|WP_023760189.1|	143	Alphaproteobacteria	#N/A	#N/A
Unigene30206_All	gi|544644636|ref|WP_021078968.1|	160	Bradyrhizobium sp. WSM1253	#N/A	#N/A
Unigene30997_All	gi|408674694|ref|YP_006874442.1|	67.8	Bacteria	#N/A	#N/A
Unigene3186_All	gi|544642382|ref|WP_021076737.1|	66.6	Proteobacteria	#N/A	#N/A
Unigene33249_All	gi|522019483|ref|WP_020530750.1|	85.9	Epsilonproteobacteria	"K03320
Unigene34323_All	gi|404267169|gb|EJZ31892.1|	217	Rhizobiales	#N/A	#N/A
Unigene34337_All	gi|333994012|ref|YP_004526625.1|	78.2	Nitrosomonas sp. Is79A3	#N/A	#N/A
Unigene34650_All	gi|490856014|ref|WP_004718057.1|	50.1	Bacteria	#N/A	#N/A
Unigene3502_All	gi|146343455|ref|YP_001208503.1|	143	Bradyrhizobium elkanii	#N/A	#N/A
Unigene36640_All	gi|546582576|ref|WP_021879734.1|	54.3	Paenibacillus	#N/A	#N/A
Unigene36767_All	gi|497483732|ref|WP_009797930.1|	283	Rhizobiales	#N/A	#N/A
Unigene3698_All	gi|378764119|ref|YP_005192735.1|	184	Bradyrhizobium	#N/A	#N/A
Unigene38582_All	gi|495458575|ref|WP_008183267.1|	83.2	Bacteria	#N/A	#N/A
Unigene38642_All	gi|383768567|ref|YP_005447630.1|	120	Bradyrhizobium elkanii	#N/A	#N/A
Unigene38968_All	gi|496249319|ref|WP_008962704.1|	94.7	Bradyrhizobiaceae	#N/A	#N/A
Unigene39992_All	gi|169823826|ref|YP_001691437.1|	256	Bacteria	"K01791	UDP-N-acetylglucosamine 2-epimerase [EC:5.1.3.14]"
Unigene400_All	gi|515951466|ref|WP_017382049.1|	174	Bacteria	"K00274	monoamine oxidase [EC:1.4.3.4]"
Unigene40765_All	gi|544866438|ref|WP_021280249.1|	61.6	Bacteria	#N/A	#N/A
Unigene41389_All	gi|560484308|ref|WP_023631556.1|	75.5	Pseudomonas	#N/A	#N/A
Unigene4195_All	gi|27383250|ref|NP_774779.1|	141	Rhizobiales	"K00688	starch phosphorylase [EC:2.4.1.1]"
Unigene42532_All	gi|53804903|ref|YP_113468.1|	112	Methylococcaceae	"K09015
Unigene42769_All	gi|544702126|ref|WP_021133176.1|	57.4	Proteobacteria	#N/A	#N/A
Unigene4321_All	gi|544642643|ref|WP_021076996.1|	120	Bradyrhizobium elkanii	#N/A	#N/A
Unigene43257_All	gi|496258248|ref|WP_008971633.1|	135	Rhizobiales	"K00281	glycine dehydrogenase [EC:1.4.4.2]"
Unigene43316_All	gi|544644020|ref|WP_021078357.1|	148	Bradyrhizobiaceae	"K00951	GTP pyrophosphokinase [EC:2.7.6.5]"
Unigene43320_All	gi|383769280|ref|YP_005448343.1|	181	Bradyrhizobiaceae	"K01999	branched-chain amino acid transport system substrate-binding protein"
Unigene43410_All	gi|494957881|ref|WP_007683908.1|	54.3	Rhodopseudomonas palustris	#N/A	#N/A
Unigene43587_All	gi|494886115|ref|WP_007612163.1|	220	Rhizobiales	"K02533
Unigene43614_All	gi|547880269|ref|WP_022285731.1|	50.8	Flavobacteriaceae	#N/A	#N/A
Unigene43857_All	gi|491517123|ref|WP_005374755.1|	414	Gammaproteobacteria	"K02111	F-type H+-transporting ATPase subunit alpha [EC:3.6.3.14]"
Unigene43869_All	gi|544711148|ref|WP_021141297.1|	64.7	Bacteria	"K07126
Unigene43892_All	gi|558564766|ref|WP_023494950.1|	132	Gammaproteobacteria	"K02535	UDP-3-O-[3-hydroxymyristoyl] N-acetylglucosamine deacetylase [EC:3.5.1.108]"
Unigene44121_All	gi|485781052|ref|WP_001403991.1|	76.6	Vibrio	#N/A	#N/A
Unigene44128_All	gi|390944891|ref|YP_006408652.1|	55.1	Bacteria	#N/A	#N/A
Unigene44130_All	gi|497808500|ref|WP_010122684.1|	140	Burkholderiales	#N/A	#N/A
Unigene44164_All	gi|516386079|ref|WP_017775755.1|	53.1	Bacteria	#N/A	#N/A
Unigene44331_All	gi|39995389|ref|NP_951340.1|	51.6	Proteobacteria	#N/A	#N/A
Unigene44418_All	gi|478180522|ref|YP_007701595.1|	56.2	Proteobacteria	#N/A	#N/A
Unigene44430_All	gi|157376802|ref|YP_001475402.1|	63.9	Gammaproteobacteria	"K07491
Unigene44538_All	gi|50897998|gb|AAT86009.1|	105	Methylococcaceae	"K06948
Unigene44584_All	gi|390944891|ref|YP_006408652.1|	48.1	Nitrosomonas sp. Is79A3	#N/A	#N/A
Unigene44697_All	gi|491054628|ref|WP_004916276.1|	54.3	Oceanospirillales	#N/A	#N/A
Unigene44708_All	gi|114331857|ref|YP_748079.1|	73.9	Proteobacteria	"K00104	glycolate oxidase [EC:1.1.3.15]"
Unigene45073_All	gi|519003553|ref|WP_020159428.1|	107	Methylococcaceae	"K03394	precorrin-2/cobalt-factor-2 C20-methyltransferase [EC:2.1.1.130 2.1.1.151]"
Unigene45090_All	gi|493468573|ref|WP_006423707.1|	90.1	Gammaproteobacteria	#N/A	#N/A
Unigene45109_All	gi|289176468|emb|CBJ83277.1|	46.2	Methylomicrobium alcaliphilum 20Z	#N/A	#N/A
Unigene45128_All	gi|518705264|ref|WP_019866361.1|	302	Methylococcaceae	"K13831	3-hexulose-6-phosphate synthase / 6-phospho-3-hexuloisomerase [EC:4.1.2.43 5.3.1.27]"
Unigene45137_All	gi|357407283|ref|YP_004919207.1|	58.9	Gammaproteobacteria	"K03386
Unigene45280_All	gi|522053920|ref|WP_020565129.1|	235	Gammaproteobacteria	"K00700	1,4-alpha-glucan branching enzyme [EC:2.4.1.18]"
Unigene45356_All	gi|491364739|ref|WP_005222651.1|	345	Methylococcaceae	"K03087	RNA polymerase nonessential primary-like sigma factor"
Unigene45412_All	gi|63025529|gb|AAY27071.1|	80.9	Bacteria	#N/A	#N/A
Unigene45447_All	gi|333985147|ref|YP_004514357.1|	87.4	Gammaproteobacteria	"K02078
Unigene45453_All	gi|545595754|ref|WP_021724156.1|	121	Gammaproteobacteria	"K02356
Unigene45499_All	gi|518990865|ref|WP_020146740.1|	93.6	Proteobacteria	"K09803
Unigene45513_All	gi|489895604|ref|WP_003799052.1|	56.2	Proteobacteria	#N/A	#N/A
Unigene45538_All	gi|494162995|ref|WP_007102729.1|	103	Bacteria	#N/A	#N/A
Unigene45580_All	gi|496438401|ref|WP_009147246.1|	102	Proteobacteria	#N/A	#N/A
Unigene45591_All	gi|515608505|ref|WP_017041105.1|	67.4	Methylobacter sp. UW 659-2-H10	#N/A	#N/A
Unigene45696_All	gi|390944891|ref|YP_006408652.1|	70.1	Bacteria	#N/A	#N/A
Unigene45704_All	gi|517100015|ref|WP_018288833.1|	184	Bacteria	#N/A	#N/A
Unigene45760_All	gi|357406619|ref|YP_004918543.1|	89	Methylococcaceae	#N/A	#N/A
Unigene45779_All	gi|515935650|ref|WP_017366233.1|	63.5	Methylococcaceae	"K00766	anthranilate phosphoribosyltransferase [EC:2.4.2.18]"
Unigene45820_All	gi|224369633|ref|YP_002603797.1|	49.7	Proteobacteria	#N/A	#N/A
Unigene45832_All	gi|494600139|ref|WP_007358392.1|	50.8	Bacteria	#N/A	#N/A
Unigene45854_All	gi|521971658|ref|WP_020482929.1|	93.6	Methylococcaceae	"K03545
Unigene45859_All	gi|545070694|ref|WP_021441721.1|	78.6	Proteobacteria	#N/A	#N/A
Unigene45925_All	gi|490835651|ref|WP_004697733.1|	98.2	Proteobacteria	"K00370	nitrate reductase 1, alpha subunit [EC:1.7.99.4]"
Unigene45953_All	gi|387129651|ref|YP_006292541.1|	79.7	Methylobacter tundripaludum	"K03750
Unigene45964_All	gi|516704089|ref|WP_018053946.1|	222	Methylococcaceae	"K02275	cytochrome c oxidase subunit II [EC:1.9.3.1]"
Unigene45999_All	gi|493949082|ref|WP_006892988.1|	89.7	Methylococcaceae	"K06199
Unigene46004_All	gi|494361510|ref|WP_007195227.1|	69.3	Bacteria	#N/A	#N/A
Unigene46054_All	gi|495318802|ref|WP_008043549.1|	90.9	Methylobacter	"K04773
Unigene46055_All	gi|558565797|ref|WP_023495937.1|	80.5	Methylococcaceae	"K04773
Unigene46059_All	gi|558565381|ref|WP_023495539.1|	107	Methylococcaceae	#N/A	#N/A
Unigene46074_All	gi|516453009|ref|WP_017841921.1|	197	Methylococcaceae	"K03531	cell division protein FtsZ"
Unigene46082_All	gi|357403809|ref|YP_004915733.1|	141	Methylococcaceae	"K03071	preprotein translocase subunit SecB"
Unigene46090_All	gi|558564753|ref|WP_023494937.1|	111	Gammaproteobacteria	"K03587	cell division protein FtsI (penicillin-binding protein 3) [EC:2.4.1.129]"
Unigene46098_All	gi|494248197|ref|WP_007146855.1|	131	Methylococcaceae	"K00114	alcohol dehydrogenase (cytochrome c) [EC:1.1.2.8]"
Unigene46101_All	gi|310819652|ref|YP_003952010.1|	90.9	Bradyrhizobium	"K00799	glutathione S-transferase [EC:2.5.1.18]"
Unigene46120_All	gi|515935752|ref|WP_017366335.1|	162	Gammaproteobacteria	"K02990	small subunit ribosomal protein S6"
Unigene46135_All	gi|518421181|ref|WP_019591388.1|	59.7	Methylomonas methanica MC09	#N/A	#N/A
Unigene46173_All	gi|550280102|ref|WP_022606524.1|	105	Methylococcaceae	"K00265	glutamate synthase (NADPH/NADH) large chain [EC:1.4.1.13 1.4.1.14]"
Unigene46191_All	gi|530669747|dbj|BAN68163.1|	143	Gammaproteobacteria	"K03046	DNA-directed RNA polymerase subunit beta' [EC:2.7.7.6]"
Unigene46200_All	gi|330813352|ref|YP_004357591.1|	103	Proteobacteria	"K01895	acetyl-CoA synthetase [EC:6.2.1.1]"
Unigene46229_All	gi|517783838|ref|WP_018954046.1|	75.5	Gammaproteobacteria	"K02945	small subunit ribosomal protein S1"
Unigene46230_All	gi|547462580|ref|WP_022081780.1|	140	Methylococcaceae	"K00428
Unigene46243_All	gi|517474408|ref|WP_018645007.1|	138	Rhizobiales	"K01516
Unigene46246_All	gi|121583568|ref|YP_973986.1|	62.8	Cyanobacteria	"K03496
Unigene46255_All	gi|357406156|ref|YP_004918080.1|	61.2	Methylococcaceae	#N/A	#N/A
Unigene46276_All	gi|493945432|ref|WP_006889397.1|	161	Methylococcaceae	"K00412	ubiquinol-cytochrome c reductase cytochrome b subunit"
Unigene46281_All	gi|493946878|ref|WP_006890812.1|	137	Proteobacteria	"K01814	phosphoribosylformimino-5-aminoimidazole carboxamide ribotide isomerase [EC:5.3.1.16]"
Unigene46284_All	gi|518705904|ref|WP_019867001.1|	218	Gammaproteobacteria	"K00349
Unigene46285_All	gi|518532254|ref|WP_019702461.1|	59.7	Methylococcaceae	#N/A	#N/A
Unigene46286_All	gi|496277469|ref|WP_008989507.1|	188	Gammaproteobacteria	"K11927	ATP-dependent RNA helicase RhlE [EC:3.6.4.13]"
Unigene46295_All	gi|489553530|ref|WP_003458130.1|	52	Gammaproteobacteria	#N/A	#N/A
Unigene46314_All	gi|494879054|ref|WP_007605143.1|	48.9	Bradyrhizobium elkanii	#N/A	#N/A
Unigene46315_All	gi|383770837|ref|YP_005449900.1|	68.9	Bradyrhizobiaceae	#N/A	#N/A
Unigene46320_All	gi|292490700|ref|YP_003526139.1|	160	Gammaproteobacteria	"K03569
Unigene46330_All	gi|308522632|dbj|BAJ22927.1|	130	Gammaproteobacteria	"K03569
Unigene46374_All	gi|519003725|ref|WP_020159600.1|	93.2	Methylobacter marinus	"K03737	putative pyruvate-flavodoxin oxidoreductase [EC:1.2.7.-]"
Unigene46375_All	gi|519003725|ref|WP_020159600.1|	125	Gammaproteobacteria	"K03737	putative pyruvate-flavodoxin oxidoreductase [EC:1.2.7.-]"
Unigene46386_All	gi|517265106|ref|WP_018453924.1|	130	Rhizobiales	"K03723	transcription-repair coupling factor (superfamily II helicase) [EC:3.6.4.-]"
Unigene46391_All	gi|516451601|ref|WP_017840513.1|	126	Gammaproteobacteria	#N/A	#N/A
Unigene46440_All	gi|288939937|ref|YP_003442177.1|	90.5	Methylococcaceae	"K02871	large subunit ribosomal protein L13"
Unigene46457_All	gi|117924824|ref|YP_865441.1|	153	Proteobacteria	#N/A	#N/A
Unigene46464_All	gi|522052584|ref|WP_020563793.1|	58.5	Methylococcaceae	#N/A	#N/A
Unigene46472_All	gi|493947526|ref|WP_006891453.1|	76.3	Methylococcaceae	"K02116
Unigene46479_All	gi|491522993|ref|WP_005380621.1|	126	Bacteria	"K06188
Unigene46485_All	gi|333983348|ref|YP_004512558.1|	67.8	Methylomonas methanica MC09	#N/A	#N/A
Unigene46500_All	gi|519002944|ref|WP_020158819.1|	169	Methylococcaceae	"K01657	anthranilate synthase component I [EC:4.1.3.27]"
Unigene46513_All	gi|27381304|ref|NP_772833.1|	50.4	Bradyrhizobium elkanii	#N/A	#N/A
Unigene46519_All	gi|161986684|ref|YP_001600262.1|	48.1	Teredinibacter turnerae	#N/A	#N/A
Unigene46522_All	gi|387130196|ref|YP_006293086.1|	100	Methylococcaceae	"K00703	starch synthase [EC:2.4.1.21]"
Unigene46525_All	gi|496322066|ref|WP_009031244.1|	124	Bradyrhizobium	"K00855	phosphoribulokinase [EC:2.7.1.19]"
Unigene46561_All	gi|492882386|ref|WP_006021339.1|	94.4	Bradyrhizobium elkanii	#N/A	#N/A
Unigene46582_All	gi|517784578|ref|WP_018954786.1|	61.2	Methylococcaceae	#N/A	#N/A
Unigene46597_All	gi|152144366|gb|EDN71691.1|	50.1	Bacteria	#N/A	#N/A
Unigene46602_All	gi|496441548|ref|WP_009150393.1|	135	Methylococcaceae	"K03621	glycerol-3-phosphate acyltransferase PlsX [EC:2.3.1.15]"
Unigene46612_All	gi|333982016|ref|YP_004511226.1|	133	Methylococcaceae	"K00381	sulfite reductase (NADPH) hemoprotein beta-component [EC:1.8.1.2]"
Unigene46616_All	gi|518476930|ref|WP_019647137.1|	103	Bacteria	#N/A	#N/A
Unigene46623_All	gi|516453854|ref|WP_017842766.1|	136	Gammaproteobacteria	#N/A	#N/A
Unigene46632_All	gi|551328582|ref|WP_022948025.1|	86.3	Methylococcaceae	#N/A	#N/A
Unigene46657_All	gi|549446781|ref|YP_008595422.1|	104	Bradyrhizobium	"K02433	aspartyl-tRNA(Asn)/glutamyl-tRNA (Gln) amidotransferase subunit A [EC:6.3.5.6 6.3.5.7]"
Unigene46660_All	gi|194364739|ref|YP_002027349.1|	60.8	Gammaproteobacteria	"K00790	UDP-N-acetylglucosamine 1-carboxyvinyltransferase [EC:2.5.1.7]"
Unigene46708_All	gi|148253374|ref|YP_001237959.1|	67	Rhizobiales	"K01939	adenylosuccinate synthase [EC:6.3.4.4]"
Unigene46713_All	gi|493949649|ref|WP_006893546.1|	169	Proteobacteria	"K00350
Unigene46719_All	gi|530671414|dbj|BAN69830.1|	91.3	Methylococcaceae	"K01961	acetyl-CoA carboxylase, biotin carboxylase subunit [EC:6.4.1.2 6.3.4.14]"
Unigene46732_All	gi|518795714|ref|WP_019951668.1|	154	Gammaproteobacteria	"K03596	GTP-binding protein LepA"
Unigene46734_All	gi|491513572|ref|WP_005371206.1|	266	Methylococcaceae	"K09458	3-oxoacyl-[acyl-carrier-protein] synthase II [EC:2.3.1.179]"
Unigene46735_All	gi|56460969|ref|YP_156250.1|	59.7	Methylococcaceae	"K02858	3,4-dihydroxy 2-butanone 4-phosphate synthase [EC:4.1.99.12]"
Unigene46777_All	gi|516449966|ref|WP_017838878.1|	100	Methylococcaceae	"K02275	cytochrome c oxidase subunit II [EC:1.9.3.1]"
Unigene46789_All	gi|37524670|ref|NP_928014.1|	115	Methylococcaceae	"K00674	2,3,4,5-tetrahydropyridine-2-carboxylate N-succinyltransferase [EC:2.3.1.117]"
Unigene46790_All	gi|387127039|ref|YP_006295644.1|	117	Methylococcaceae	"K00674	2,3,4,5-tetrahydropyridine-2-carboxylate N-succinyltransferase [EC:2.3.1.117]"
Unigene46793_All	gi|308270194|emb|CBX26806.1|	115	unclassified Zetaproteobacteria	"K07485
Unigene46840_All	gi|493946637|ref|WP_006890574.1|	126	Gammaproteobacteria	#N/A	#N/A
Unigene46844_All	gi|551330014|ref|WP_022949457.1|	411	Methylococcaceae	"K01962	acetyl-CoA carboxylase carboxyl transferase subunit alpha [EC:6.4.1.2]"
Unigene46918_All	gi|491511403|ref|WP_005369037.1|	67.8	Methylomicrobium	#N/A	#N/A
Unigene46920_All	gi|521973641|ref|WP_020484912.1|	75.5	Methylococcaceae	#N/A	#N/A
Unigene46922_All	gi|357406233|ref|YP_004918157.1|	58.5	Methylosarcina fibrata	#N/A	#N/A
Unigene46953_All	gi|78484788|ref|YP_390713.1|	157	Gammaproteobacteria	"K01961	acetyl-CoA carboxylase, biotin carboxylase subunit [EC:6.4.1.2 6.3.4.14]"
Unigene46973_All	gi|490881162|ref|WP_004743144.1|	80.1	Proteobacteria	#N/A	#N/A
Unigene47011_All	gi|334145658|ref|YP_004538868.1|	78.2	Proteobacteria	#N/A	#N/A
Unigene47012_All	gi|490467772|ref|WP_004338299.1|	109	Methylococcaceae	"K06890
Unigene47022_All	gi|357406373|ref|YP_004918297.1|	140	Gammaproteobacteria	"K03530
Unigene47037_All	gi|515935738|ref|WP_017366321.1|	70.9	Methylococcaceae	"K03183	ubiquinone/menaquinone biosynthesis methyltransferase [EC:2.1.1.163 2.1.1.201]"
Unigene47045_All	gi|522054385|ref|WP_020565594.1|	185	Proteobacteria	"K03086
Unigene47051_All	gi|522050304|ref|WP_020561513.1|	62.8	Methylococcaceae	"K05952
Unigene47056_All	gi|522140035|ref|WP_020651244.1|	153	Gammaproteobacteria	"K00948	ribose-phosphate pyrophosphokinase [EC:2.7.6.1]"
Unigene47064_All	gi|516450343|ref|WP_017839255.1|	131	Methylococcaceae	#N/A	#N/A
Unigene47108_All	gi|407696885|ref|YP_006821673.1|	70.5	Proteobacteria	"K00374	nitrate reductase 1, gamma subunit [EC:1.7.99.4]"
Unigene47121_All	gi|518703205|ref|WP_019864368.1|	76.3	Methylococcaceae	"K02837
Unigene47199_All	gi|488864193|ref|WP_002776432.1|	55.1	Bacteria	#N/A	#N/A
Unigene47206_All	gi|34557717|ref|NP_907532.1|	101	Bacteria	"K07497
Unigene47233_All	gi|338214652|ref|YP_004658715.1|	81.6	Methylobacter sp. UW 659-2-H10	#N/A	#N/A
Unigene47239_All	gi|357403892|ref|YP_004915816.1|	61.6	Methylococcaceae	#N/A	#N/A
Unigene47269_All	gi|308272299|emb|CBX28905.1|	122	unclassified Zetaproteobacteria	#N/A	#N/A
Unigene47270_All	gi|392423197|ref|YP_006459801.1|	137	Gammaproteobacteria	"K02902	large subunit ribosomal protein L28"
Unigene47273_All	gi|428208846|ref|YP_007093199.1|	53.9	Methylomicrobium buryatense	#N/A	#N/A
Unigene47274_All	gi|493736471|ref|WP_006685674.1|	105	Gammaproteobacteria	"K06187	recombination protein RecR"
Unigene47303_All	gi|493465412|ref|WP_006420598.1|	104	Bacteria	#N/A	#N/A
Unigene47320_All	gi|490287423|ref|WP_004183069.1|	120	Methylococcaceae	"K00351
Unigene47342_All	gi|146296199|ref|YP_001179970.1|	51.6	Clostridia	#N/A	#N/A
Unigene47345_All	gi|333894990|ref|YP_004468865.1|	60.8	Gammaproteobacteria	#N/A	#N/A
Unigene47393_All	gi|253749763|gb|ACT35010.1|	58.5	Bradyrhizobium elkanii	#N/A	#N/A
Unigene47395_All	gi|332289182|ref|YP_004420034.1|	208	Methylococcaceae	"K00346
Unigene47408_All	gi|551327241|ref|WP_022946684.1|	65.5	Methylomonas	"K06207
Unigene47441_All	gi|516707162|ref|WP_018055707.1|	59.7	Proteobacteria	"K02316	DNA primase [EC:2.7.7.-]"
Unigene47453_All	gi|515311212|ref|WP_016848582.1|	189	Rhizobiales	"K00257	[EC:1.3.99.-]"
Unigene47466_All	gi|493947798|ref|WP_006891721.1|	102	Gammaproteobacteria	"K01783	ribulose-phosphate 3-epimerase [EC:5.1.3.1]"
Unigene47487_All	gi|262395917|ref|YP_003287770.1|	113	Gammaproteobacteria	"K11927	ATP-dependent RNA helicase RhlE [EC:3.6.4.13]"
Unigene47490_All	gi|498164158|ref|WP_010478314.1|	51.6	Beggiatoa sp. PS	#N/A	#N/A
Unigene47555_All	gi|516453640|ref|WP_017842552.1|	110	Methylococcaceae	#N/A	#N/A
Unigene47571_All	gi|489476733|ref|WP_003381804.1|	52	Pseudomonas	#N/A	#N/A
Unigene47575_All	gi|494164779|ref|WP_007104512.1|	55.1	Gammaproteobacteria	"K09912
Unigene47583_All	gi|357403969|ref|YP_004915893.1|	46.6	Methylomonas methanica MC09	#N/A	#N/A
Unigene47615_All	gi|551598489|ref|WP_022986428.1|	107	Gammaproteobacteria	"K01870	isoleucyl-tRNA synthetase [EC:6.1.1.5]"
Unigene47616_All	gi|492791184|ref|WP_005964649.1|	110	Methylococcaceae	"K06190
Unigene47619_All	gi|386020701|ref|YP_005938725.1|	169	Gammaproteobacteria	"K01358	ATP-dependent Clp protease, protease subunit [EC:3.4.21.92]"
Unigene47630_All	gi|546176464|ref|WP_021817229.1|	47.8	Bacteria	#N/A	#N/A
Unigene47638_All	gi|337755572|ref|YP_004648083.1|	115	Gammaproteobacteria	#N/A	#N/A
Unigene47670_All	gi|515605954|ref|WP_017038554.1|	65.5	Proteobacteria	"K02935	large subunit ribosomal protein L7/L12"
Unigene47694_All	gi|493946472|ref|WP_006890414.1|	219	Methylococcaceae	"K00554
Unigene47695_All	gi|558667538|ref|YP_008804248.1|	113	Gammaproteobacteria	"K00554
Unigene47722_All	gi|496316742|ref|WP_009025920.1|	144	Bradyrhizobium	"K01053	gluconolactonase [EC:3.1.1.17]"
Unigene47740_All	gi|488762631|ref|WP_002685831.1|	163	Methylococcaceae	"K04764
Unigene47754_All	gi|522050212|ref|WP_020561421.1|	258	Methylococcaceae	"K03218
Unigene47771_All	gi|518705293|ref|WP_019866390.1|	192	Gammaproteobacteria	"K02897	large subunit ribosomal protein L25"
Unigene47779_All	gi|485875777|ref|WP_001472100.1|	121	Gammaproteobacteria	"K03427
Unigene47793_All	gi|519003984|ref|WP_020159859.1|	51.2	Methylococcaceae	#N/A	#N/A
Unigene47810_All	gi|551158768|ref|WP_022815891.1|	105	Bacteria	"K09803
Unigene47817_All	gi|551325431|ref|WP_022944874.1|	92.8	Methylococcaceae	"K03536
Unigene47833_All	gi|544645160|ref|WP_021079488.1|	139	Bradyrhizobium elkanii	"K07140
Unigene47836_All	gi|491514202|ref|WP_005371835.1|	60.1	Methylococcaceae	#N/A	#N/A
Unigene47878_All	gi|489300869|ref|WP_003208340.1|	73.6	Bacilli	#N/A	#N/A
Unigene47904_All	gi|491365433|ref|WP_005223345.1|	140	Bacteria	"K03737	putative pyruvate-flavodoxin oxidoreductase [EC:1.2.7.-]"
Unigene47927_All	gi|490205683|ref|WP_004104112.1|	53.9	Bacteria	#N/A	#N/A
Unigene47935_All	gi|493948379|ref|WP_006892293.1|	199	Bacteria	#N/A	#N/A
Unigene47955_All	gi|493504698|ref|WP_006459151.1|	210	Gammaproteobacteria	"K02967	small subunit ribosomal protein S2"
Unigene47965_All	gi|521970717|ref|WP_020481988.1|	135	Proteobacteria	"K02520
Unigene47974_All	gi|550974419|ref|WP_022722633.1|	96.3	Bradyrhizobium	"K00666
Unigene47982_All	gi|518331160|ref|WP_019501367.1|	79.7	Bacteria	"K07339
Unigene47995_All	gi|497354504|ref|WP_009668717.1|	119	Gammaproteobacteria	"K03704
Unigene48037_All	gi|53805103|ref|YP_113217.1|	332	Gammaproteobacteria	"K04077	chaperonin GroEL"
Unigene48043_All	gi|357406913|ref|YP_004918837.1|	141	Gammaproteobacteria	#N/A	#N/A
Unigene48053_All	gi|516449774|ref|WP_017838686.1|	68.6	Methylococcaceae	"K04088
Unigene48100_All	gi|543579579|ref|WP_021027945.1|	173	Methylococcaceae	"K04773
Unigene48116_All	gi|27378940|ref|NP_770469.1|	46.6	Alphaproteobacteria	#N/A	#N/A
Unigene4814_All	gi|123491690|ref|XP_001325899.1|	90.9	Anaplasmataceae	#N/A	#N/A
Unigene48199_All	gi|518705243|ref|WP_019866340.1|	105	Gammaproteobacteria	#N/A	#N/A
Unigene48201_All	gi|325971392|ref|YP_004247583.1|	56.6	Bacteria	#N/A	#N/A
Unigene48205_All	gi|516453195|ref|WP_017842107.1|	320	Methylococcaceae	"K00975	glucose-1-phosphate adenylyltransferase [EC:2.7.7.27]"
Unigene48206_All	gi|516453196|ref|WP_017842108.1|	260	Methylococcaceae	#N/A	#N/A
Unigene48209_All	gi|493949643|ref|WP_006893540.1|	124	Methylococcaceae	"K02519
Unigene48218_All	gi|522054148|ref|WP_020565357.1|	199	Gammaproteobacteria	#N/A	#N/A
Unigene48246_All	gi|495919269|ref|WP_008643848.1|	95.1	Proteobacteria	"K07011
Unigene48248_All	gi|30250150|ref|NP_842220.1|	119	Proteobacteria	#N/A	#N/A
Unigene48264_All	gi|558565536|ref|WP_023495686.1|	160	Methylococcaceae	"K02109	F-type H+-transporting ATPase subunit b [EC:3.6.3.14]"
Unigene48269_All	gi|51891641|ref|YP_074332.1|	61.2	Methylobacter marinus	"K03687
Unigene48335_All	gi|158346870|gb|ABW37044.1|	46.2	Lentisphaera araneosa	#N/A	#N/A
Unigene484_All	gi|544641973|ref|WP_021076330.1|	293	Rhizobiales	#N/A	#N/A
Unigene48418_All	gi|558565415|ref|WP_023495573.1|	248	Bacteria	"K05592	ATP-dependent RNA helicase DeaD [EC:3.6.4.13]"
Unigene48419_All	gi|519003780|ref|WP_020159655.1|	254	Bacteria	"K05592	ATP-dependent RNA helicase DeaD [EC:3.6.4.13]"
Unigene48455_All	gi|294139961|ref|YP_003555939.1|	129	Gammaproteobacteria	"K03704
Unigene48479_All	gi|333982438|ref|YP_004511648.1|	161	Gammaproteobacteria	#N/A	#N/A
Unigene48567_All	gi|518428085|ref|WP_019598292.1|	66.6	Bacteria	#N/A	#N/A
Unigene48581_All	gi|518428085|ref|WP_019598292.1|	53.9	Nitrosomonas sp. Is79A3	#N/A	#N/A
Unigene48620_All	gi|357403701|ref|YP_004915625.1|	147	Methylococcaceae	#N/A	#N/A
Unigene48626_All	gi|401067433|gb|AFP91922.1|	153	Gammaproteobacteria	#N/A	#N/A
Unigene48627_All	gi|488148281|ref|WP_002219489.1|	72.4	Oceanospirillales	#N/A	#N/A
Unigene48662_All	gi|521996046|ref|WP_020507317.1|	92.4	Methylococcaceae	#N/A	#N/A
Unigene48694_All	gi|490429572|ref|WP_004301708.1|	187	Proteobacteria	"K00370	nitrate reductase 1, alpha subunit [EC:1.7.99.4]"
Unigene48695_All	gi|340782677|ref|YP_004749284.1|	136	Bacteria	"K00370	nitrate reductase 1, alpha subunit [EC:1.7.99.4]"
Unigene48706_All	gi|522050713|ref|WP_020561922.1|	63.2	Methylosarcina fibrata	#N/A	#N/A
Unigene48707_All	gi|522072191|ref|WP_020583400.1|	97.1	Methylococcaceae	"K03466
Unigene48758_All	gi|494360633|ref|WP_007194846.1|	106	Methylococcaceae	"K02836
Unigene48762_All	gi|558563782|ref|WP_023494001.1|	130	Gammaproteobacteria	"K00052	3-isopropylmalate dehydrogenase [EC:1.1.1.85]"
Unigene48763_All	gi|529065830|ref|YP_008374993.1|	163	Gammaproteobacteria	"K00052	3-isopropylmalate dehydrogenase [EC:1.1.1.85]"
Unigene48865_All	gi|291336699|gb|ADD96240.1|	166	Methylococcaceae	#N/A	#N/A
Unigene48875_All	gi|493947848|ref|WP_006891770.1|	272	Gammaproteobacteria	"K01652	acetolactate synthase I/II/III large subunit [EC:2.2.1.6]"
Unigene48883_All	gi|498193299|ref|WP_010507455.1|	114	Gammaproteobacteria	"K01803	triosephosphate isomerase (TIM) [EC:5.3.1.1]"
Unigene48884_All	gi|522054592|ref|WP_020565801.1|	106	Gammaproteobacteria	"K01803	triosephosphate isomerase (TIM) [EC:5.3.1.1]"
Unigene48914_All	gi|407716719|ref|YP_006837999.1|	562	Gammaproteobacteria	"K04043	molecular chaperone DnaK"
Unigene48915_All	gi|167035720|ref|YP_001670951.1|	84.3	Gammaproteobacteria	"K03687
Unigene48943_All	gi|53803870|ref|YP_114285.1|	304	Gammaproteobacteria	"K03798
Unigene48944_All	gi|326794263|ref|YP_004312083.1|	125	Gammaproteobacteria	"K03798
Unigene49046_All	gi|494011675|ref|WP_006954080.1|	78.6	Alteromonadales	#N/A	#N/A
Unigene49073_All	gi|163859142|ref|YP_001633440.1|	61.2	Bacteria	#N/A	#N/A
Unigene49090_All	gi|518361233|ref|WP_019531440.1|	100	Methylococcaceae	"K01533
Unigene49091_All	gi|522103258|ref|WP_020614467.1|	117	Bacteria	#N/A	#N/A
Unigene49113_All	gi|496120781|ref|WP_008845288.1|	110	Gammaproteobacteria	"K01610	phosphoenolpyruvate carboxykinase (ATP) [EC:4.1.1.49]"
Unigene49130_All	gi|357406646|ref|YP_004918570.1|	248	Proteobacteria	"K04564	superoxide dismutase, Fe-Mn family [EC:1.15.1.1]"
Unigene49137_All	gi|521970959|ref|WP_020482230.1|	130	Methylomicrobium	"K03798
Unigene49140_All	gi|300115458|ref|YP_003762033.1|	75.1	Gammaproteobacteria	"K02456	general secretion pathway protein G"
Unigene49154_All	gi|556764103|ref|XP_005977328.1|	186	Bacteria	"K01835	phosphoglucomutase [EC:5.4.2.2]"
Unigene49182_All	gi|558563962|ref|WP_023494176.1|	233	Methylococcaceae	"K00962	polyribonucleotide nucleotidyltransferase [EC:2.7.7.8]"
Unigene49183_All	gi|387130943|ref|YP_006293833.1|	327	Gammaproteobacteria	"K03797
Unigene49187_All	gi|490429572|ref|WP_004301708.1|	85.5	Proteobacteria	"K00370	nitrate reductase 1, alpha subunit [EC:1.7.99.4]"
Unigene49191_All	gi|521078389|ref|WP_020409296.1|	75.5	Methylococcaceae	"K03600
Unigene49208_All	gi|519004373|ref|WP_020160248.1|	321	Gammaproteobacteria	#N/A	#N/A
Unigene49236_All	gi|557914523|ref|WP_023471366.1|	66.2	Methylococcaceae	#N/A	#N/A
Unigene49317_All	gi|521970863|ref|WP_020482134.1|	145	Methylococcaceae	"K02274	cytochrome c oxidase subunit I [EC:1.9.3.1]"
Unigene49326_All	gi|493950181|ref|WP_006894070.1|	135	Gammaproteobacteria	"K03665
Unigene49327_All	gi|53803934|ref|YP_114414.1|	69.3	Methylococcaceae	"K03665
Unigene49328_All	gi|518434058|ref|WP_019604265.1|	205	Proteobacteria	"K03665
Unigene49358_All	gi|495143509|ref|WP_007868316.1|	82	Bacteria	#N/A	#N/A
Unigene49361_All	gi|494022170|ref|WP_006964439.1|	57.4	Bacteria	#N/A	#N/A
Unigene49363_All	gi|148253003|ref|YP_001237588.1|	52	Bradyrhizobium sp. BTAi1	#N/A	#N/A
Unigene49374_All	gi|319957296|ref|YP_004168559.1|	105	Epsilonproteobacteria	"K04561	nitric oxide reductase subunit B [EC:1.7.2.5]"
Unigene49443_All	gi|522053911|ref|WP_020565120.1|	89.7	Gammaproteobacteria	"K06194
Unigene49480_All	gi|152071985|gb|EDN69307.1|	59.3	Methylococcaceae	#N/A	#N/A
Unigene49524_All	gi|519001964|ref|WP_020157839.1|	50.1	Methylococcaceae	#N/A	#N/A
Unigene49527_All	gi|493946739|ref|WP_006890673.1|	52	Methylococcaceae	#N/A	#N/A
Unigene49544_All	gi|517814561|ref|WP_018984769.1|	72	Bacteria	#N/A	#N/A
Unigene49582_All	gi|518778040|ref|WP_019935329.1|	243	Gammaproteobacteria	#N/A	#N/A
Unigene49583_All	gi|518706584|ref|WP_019867681.1|	405	Methylococcaceae	"K00647	3-oxoacyl-[acyl-carrier-protein] synthase I [EC:2.3.1.41]"
Unigene49625_All	gi|519005190|ref|WP_020161065.1|	97.8	Methylococcaceae	"K03769
Unigene49640_All	gi|518704464|ref|WP_019865561.1|	100	Methylococcaceae	#N/A	#N/A
Unigene49664_All	gi|357406680|ref|YP_004918604.1|	235	Gammaproteobacteria	#N/A	#N/A
Unigene49681_All	gi|493411055|ref|WP_006367020.1|	100	Bacteria	"K04043	molecular chaperone DnaK"
Unigene49694_All	gi|28872599|ref|NP_795218.1|	75.1	Methylococcaceae	"K01588	5-(carboxyamino)imidazole ribonucleotide mutase [EC:5.4.99.18]"
Unigene49704_All	gi|119899724|ref|YP_934937.1|	64.7	Proteobacteria	#N/A	#N/A
Unigene49887_All	gi|300114048|ref|YP_003760623.1|	43.5	Methylococcaceae	#N/A	#N/A
Unigene49966_All	gi|20092068|ref|NP_618143.1|	87.4	Leptolyngbya	"K01750	ornithine cyclodeaminase [EC:4.3.1.12]"
Unigene49988_All	gi|491644767|ref|WP_005502294.1|	48.5	Legionella	#N/A	#N/A
Unigene50073_All	gi|333922860|ref|YP_004496440.1|	149	Firmicutes	#N/A	#N/A
Unigene50074_All	gi|516451364|ref|WP_017840276.1|	166	Proteobacteria	#N/A	#N/A
Unigene50103_All	gi|333984283|ref|YP_004513493.1|	64.3	Gammaproteobacteria	"K05879	dihydroxyacetone kinase, C-terminal domain [EC:2.7.1.-]"
Unigene50104_All	gi|519003918|ref|WP_020159793.1|	156	Methylococcaceae	"K05879	dihydroxyacetone kinase, C-terminal domain [EC:2.7.1.-]"
Unigene50145_All	gi|525853930|ref|YP_008270569.1|	87	Gammaproteobacteria	"K08313
Unigene50151_All	gi|516449921|ref|WP_017838833.1|	51.6	Methylococcaceae	"K02945	small subunit ribosomal protein S1"
Unigene50163_All	gi|357406049|ref|YP_004917973.1|	57.8	Methylomicrobium alcaliphilum 20Z	#N/A	#N/A
Unigene50173_All	gi|491284843|ref|WP_005142882.1|	147	Oscillatoriophycideae	#N/A	#N/A
Unigene50174_All	gi|494078941|ref|WP_007020990.1|	63.2	Gammaproteobacteria	"K03086
Unigene50175_All	gi|558565740|ref|WP_023495882.1|	143	Methylococcaceae	"K03086
Unigene50201_All	gi|558566168|ref|WP_023496285.1|	55.1	Methylobacter	#N/A	#N/A
Unigene50229_All	gi|522051354|ref|WP_020562563.1|	203	Methylococcaceae	#N/A	#N/A
Unigene50310_All	gi|339484119|ref|YP_004695905.1|	67	Nitrosomonas sp. Is79A3	#N/A	#N/A
Unigene50370_All	gi|284008040|emb|CBA74148.1|	89	Gammaproteobacteria	"K03496
Unigene50376_All	gi|518706884|ref|WP_019867981.1|	268	Gammaproteobacteria	"K04043	molecular chaperone DnaK"
Unigene50396_All	gi|489732082|ref|WP_003636197.1|	128	Chroococcales	#N/A	#N/A
Unigene50432_All	gi|333982007|ref|YP_004511217.1|	229	Methylococcaceae	"K03925
Unigene50438_All	gi|308049339|ref|YP_003912905.1|	103	Proteobacteria	"K03704
Unigene50467_All	gi|517216246|ref|WP_018405064.1|	110	Bacteria	#N/A	#N/A
Unigene50474_All	gi|302887574|ref|XP_003042675.1|	55.8	Bacteria	#N/A	#N/A
Unigene50496_All	gi|476416921|ref|YP_007546839.1|	123	Methylobacter sp. UW 659-2-H10	#N/A	#N/A
Unigene50502_All	gi|519105149|ref|WP_020261024.1|	102	Bacteria	#N/A	#N/A
Unigene50599_All	gi|491402987|ref|WP_005260832.1|	120	Bacteria	#N/A	#N/A
Unigene50624_All	gi|291614831|ref|YP_003524988.1|	201	Proteobacteria	"K06886
Unigene50788_All	gi|493815184|ref|WP_006762793.1|	70.9	Methylobacter sp. UW 659-2-H10	#N/A	#N/A
Unigene50800_All	gi|56552830|ref|YP_163669.1|	54.7	unclassified Zetaproteobacteria	#N/A	#N/A
Unigene50804_All	gi|492776809|ref|WP_005960960.1|	242	Gammaproteobacteria	#N/A	#N/A
Unigene50881_All	gi|517816073|ref|WP_018986281.1|	178	Proteobacteria	"K02358	elongation factor Tu"
Unigene50882_All	gi|530669753|dbj|BAN68169.1|	310	Methylococcaceae	"K02906	large subunit ribosomal protein L3"
Unigene50973_All	gi|495628971|ref|WP_008353550.1|	51.2	Campylobacterales	#N/A	#N/A
Unigene51032_All	gi|493691362|ref|WP_006641366.1|	103	Alphaproteobacteria	#N/A	#N/A
Unigene51060_All	gi|497566321|ref|WP_009880505.1|	114	Bacteria	#N/A	#N/A
Unigene51062_All	gi|494475304|ref|WP_007264782.1|	56.2	Bacteria	#N/A	#N/A
Unigene51072_All	gi|519002362|ref|WP_020158237.1|	71.2	Methylobacter tundripaludum	"K01902	succinyl-CoA synthetase alpha subunit [EC:6.2.1.5]"
Unigene51184_All	gi|516451849|ref|WP_017840761.1|	318	Gammaproteobacteria	"K02355
Unigene51185_All	gi|495523728|ref|WP_008248373.1|	195	Gammaproteobacteria	"K02358	elongation factor Tu"
Unigene51186_All	gi|325981802|ref|YP_004294204.1|	631	Proteobacteria	"K02355
Unigene51224_All	gi|517784068|ref|WP_018954276.1|	101	Proteobacteria	#N/A	#N/A
Unigene51289_All	gi|497083950|ref|WP_009464123.1|	210	Proteobacteria	#N/A	#N/A
Unigene51320_All	gi|82703910|ref|YP_413475.1|	66.6	Nitrosomonas	#N/A	#N/A
Unigene51568_All	gi|487484465|ref|WP_001699583.1|	139	Methylococcaceae	"K01920	glutathione synthase [EC:6.3.2.3]"
Unigene51569_All	gi|333984616|ref|YP_004513826.1|	58.9	Methylococcaceae	#N/A	#N/A
Unigene51570_All	gi|152983841|ref|YP_001345902.1|	117	Gammaproteobacteria	"K01920	glutathione synthase [EC:6.3.2.3]"
Unigene51582_All	gi|551333375|ref|WP_022952812.1|	141	Methylococcaceae	"K07113
Unigene51615_All	gi|495904942|ref|WP_008629521.1|	67.8	Nitrosomonas sp. Is79A3	#N/A	#N/A
Unigene51622_All	gi|389840786|ref|YP_006342870.1|	97.4	Proteobacteria	"K07491
Unigene51846_All	gi|515933843|ref|WP_017364426.1|	61.6	Methylococcus capsulatus str. Bath	"K00517	[EC:1.14.-.-]"
Unigene51965_All	gi|495416032|ref|WP_008140730.1|	53.5	Bacteria	#N/A	#N/A
Unigene52235_All	gi|325971392|ref|YP_004247583.1|	51.6	Bacteria	#N/A	#N/A
Unigene52236_All	gi|295694798|ref|YP_003588036.1|	64.3	Beggiatoa sp. PS	#N/A	#N/A
Unigene52466_All	gi|497898460|ref|WP_010212616.1|	63.5	Methylococcaceae	#N/A	#N/A
Unigene52467_All	gi|516453688|ref|WP_017842600.1|	99	Methylococcaceae	#N/A	#N/A
Unigene52495_All	gi|375255250|ref|YP_005014417.1|	367	Methylomicrobium	"K07485
Unigene52496_All	gi|383789705|ref|YP_005474279.1|	67.8	Bacteria	#N/A	#N/A
Unigene52501_All	gi|510838343|ref|WP_016209789.1|	72.4	Methylococcaceae	#N/A	#N/A
Unigene52593_All	gi|493670735|ref|WP_006621077.1|	47.4	Oscillatoriales	#N/A	#N/A
Unigene52594_All	gi|490973876|ref|WP_004835667.1|	64.3	Pseudomonadales	#N/A	#N/A
Unigene52807_All	gi|517156971|ref|WP_018345789.1|	63.5	Bacteria	#N/A	#N/A
Unigene52808_All	gi|553801514|ref|WP_023131837.1|	55.1	Oscillatoriales	#N/A	#N/A
Unigene52826_All	gi|517350374|ref|WP_018525866.1|	49.7	Bacteria	#N/A	#N/A
Unigene52827_All	gi|406961375|gb|EKD88117.1|	91.3	Gammaproteobacteria	#N/A	#N/A
Unigene52893_All	gi|519053235|ref|WP_020209110.1|	412	Gammaproteobacteria	#N/A	#N/A
Unigene52930_All	gi|551327652|ref|WP_022947095.1|	140	Methylomicrobium	#N/A	#N/A
Unigene52941_All	gi|522054134|ref|WP_020565343.1|	151	Gammaproteobacteria	"K02890	large subunit ribosomal protein L22"
Unigene52957_All	gi|563568278|ref|WP_023773769.1|	86.7	Bacteria	#N/A	#N/A
Unigene52973_All	gi|387126092|ref|YP_006294697.1|	142	Proteobacteria	#N/A	#N/A
Unigene52980_All	gi|493520197|ref|WP_006474347.1|	89.7	Methylococcaceae	"K01657	anthranilate synthase component I [EC:4.1.3.27]"
Unigene52981_All	gi|517859655|ref|WP_019029863.1|	73.9	Gammaproteobacteria	"K07003
Unigene52984_All	gi|515886107|ref|WP_017316690.1|	174	Methylococcus capsulatus str. Bath	"K00517	[EC:1.14.-.-]"
Unigene52991_All	gi|522051676|ref|WP_020562885.1|	110	Bacteria	#N/A	#N/A
Unigene53004_All	gi|333984284|ref|YP_004513494.1|	330	Gammaproteobacteria	"K05878	dihydroxyacetone kinase, N-terminal domain [EC:2.7.1.-]"
Unigene53013_All	gi|516452474|ref|WP_017841386.1|	130	Gammaproteobacteria	"K09117
Unigene53015_All	gi|491512652|ref|WP_005370286.1|	87	Gammaproteobacteria	"K02437	glycine cleavage system H protein"
Unigene53022_All	gi|521970937|ref|WP_020482208.1|	75.1	Methylococcaceae	"K05966	triphosphoribosyl-dephospho-CoA synthase [EC:2.7.8.25]"
Unigene53044_All	gi|392409177|ref|YP_006445784.1|	145	Methylomicrobium alcaliphilum 20Z	#N/A	#N/A
Unigene53063_All	gi|339485998|ref|YP_004700526.1|	113	Gammaproteobacteria	#N/A	#N/A
Unigene53074_All	gi|496439448|ref|WP_009148293.1|	161	Methylococcaceae	"K00919	4-diphosphocytidyl-2-C-methyl-D-erythritol kinase [EC:2.7.1.148]"
Unigene53080_All	gi|333983230|ref|YP_004512440.1|	568	Methylococcaceae	"K00114	alcohol dehydrogenase (cytochrome c) [EC:1.1.2.8]"
Unigene53095_All	gi|558566519|ref|WP_023496604.1|	234	Gammaproteobacteria	"K02858	3,4-dihydroxy 2-butanone 4-phosphate synthase [EC:4.1.99.12]"
Unigene53098_All	gi|489032746|ref|WP_002943124.1|	138	Gammaproteobacteria	"K00346
Unigene53134_All	gi|493948155|ref|WP_006892073.1|	62.8	Methylococcaceae	#N/A	#N/A
Unigene53140_All	gi|558564584|ref|WP_023494778.1|	333	Methylococcaceae	"K03076	preprotein translocase subunit SecY"
Unigene53143_All	gi|317127375|ref|YP_004093657.1|	68.6	Firmicutes	"K03704
Unigene53144_All	gi|488761053|ref|WP_002684262.1|	100	Methylococcaceae	"K06213
Unigene53145_All	gi|522050421|ref|WP_020561630.1|	67	Methylococcaceae	#N/A	#N/A
Unigene53181_All	gi|333986017|ref|YP_004515227.1|	159	Methylomonas	#N/A	#N/A
Unigene53188_All	gi|521972549|ref|WP_020483820.1|	355	Methylococcaceae	"K00975	glucose-1-phosphate adenylyltransferase [EC:2.7.7.27]"
Unigene53278_All	gi|522051717|ref|WP_020562926.1|	98.2	Gammaproteobacteria	"K02945	small subunit ribosomal protein S1"
Unigene53302_All	gi|522053540|ref|WP_020564749.1|	124	Methylococcaceae	#N/A	#N/A
Unigene53306_All	gi|521972537|ref|WP_020483808.1|	112	Methylomonas sp. MK1	#N/A	#N/A
Unigene53318_All	gi|517704558|ref|WP_018874766.1|	117	Proteobacteria	#N/A	#N/A
Unigene53322_All	gi|390944891|ref|YP_006408652.1|	67.4	Nitrosomonas sp. Is79A3	#N/A	#N/A
Unigene53327_All	gi|490817508|ref|WP_004679612.1|	54.3	Proteobacteria	#N/A	#N/A
Unigene53328_All	gi|518463146|ref|WP_019633353.1|	86.3	Proteobacteria	"K00373	nitrate reductase 1, delta subunit"
Unigene53337_All	gi|521973002|ref|WP_020484273.1|	127	Methylococcaceae	#N/A	#N/A
Unigene53358_All	gi|487925590|ref|WP_001999056.1|	115	Proteobacteria	"K00962	polyribonucleotide nucleotidyltransferase [EC:2.7.7.8]"
Unigene53373_All	gi|493945652|ref|WP_006889612.1|	52.4	Methylobacter tundripaludum	#N/A	#N/A
Unigene53437_All	gi|544787671|ref|WP_021210058.1|	52	Proteobacteria	#N/A	#N/A
Unigene53463_All	gi|488796726|ref|WP_002709132.1|	106	Methylobacter marinus	#N/A	#N/A
Unigene53465_All	gi|378724946|gb|AFC35252.1|	111	Bacteria	"K00613	glycine amidinotransferase [EC:2.1.4.1]"
Unigene53471_All	gi|558564765|ref|WP_023494949.1|	112	Methylococcaceae	"K03531	cell division protein FtsZ"
Unigene53473_All	gi|516449966|ref|WP_017838878.1|	168	Methylococcaceae	"K02275	cytochrome c oxidase subunit II [EC:1.9.3.1]"
Unigene53478_All	gi|522050835|ref|WP_020562044.1|	197	Methylococcaceae	#N/A	#N/A
Unigene53482_All	gi|516703637|ref|WP_018053656.1|	108	Methylococcaceae	"K02460	general secretion pathway protein K"
Unigene53483_All	gi|107021846|ref|YP_620173.1|	94.4	Gammaproteobacteria	#N/A	#N/A
Unigene53486_All	gi|448243331|ref|YP_007407384.1|	88.2	Gammaproteobacteria	"K00228	coproporphyrinogen III oxidase [EC:1.3.3.3]"
Unigene53503_All	gi|339484119|ref|YP_004695905.1|	65.1	Nitrosomonas sp. Is79A3	#N/A	#N/A
Unigene53504_All	gi|514965162|ref|WP_016653472.1|	56.2	Alteromonadales	#N/A	#N/A
Unigene53508_All	gi|517158368|ref|WP_018347186.1|	244	Gammaproteobacteria	#N/A	#N/A
Unigene53533_All	gi|516394440|ref|WP_017783838.1|	90.5	Gammaproteobacteria	"K05539
Unigene53540_All	gi|524845853|gb|AGR34145.1|	83.2	Bacteria	"K00613	glycine amidinotransferase [EC:2.1.4.1]"
Unigene53554_All	gi|518704774|ref|WP_019865871.1|	126	Gammaproteobacteria	"K01866	tyrosyl-tRNA synthetase [EC:6.1.1.1]"
Unigene53568_All	gi|492850184|ref|WP_006004138.1|	110	Bacteria	#N/A	#N/A
Unigene53600_All	gi|518428085|ref|WP_019598292.1|	55.1	Bacteria	#N/A	#N/A
Unigene53601_All	gi|490408727|ref|WP_004282040.1|	54.3	Bacteria	"K03496
Unigene53610_All	gi|522053587|ref|WP_020564796.1|	105	Methylococcaceae	"K00075	UDP-N-acetylmuramate dehydrogenase [EC:1.1.1.158]"
Unigene53634_All	gi|326795044|ref|YP_004312864.1|	125	Gammaproteobacteria	"K06213
Unigene53639_All	gi|518823301|ref|WP_019979255.1|	73.9	Bacteria	#N/A	#N/A
Unigene53640_All	gi|493925068|ref|WP_006869892.1|	67.8	Legionella	#N/A	#N/A
Unigene53648_All	gi|516453085|ref|WP_017841997.1|	66.6	Methylococcaceae	#N/A	#N/A
Unigene53649_All	gi|518333052|ref|WP_019503259.1|	87.4	Legionella	#N/A	#N/A
Unigene53657_All	gi|29654798|ref|NP_820490.1|	59.7	Methylobacter	"K01533
Unigene53702_All	gi|491992428|ref|WP_005709854.1|	57.8	Methylococcaceae	"K03798
Unigene53704_All	gi|519005261|ref|WP_020161136.1|	162	Gammaproteobacteria	"K03799
Unigene53724_All	gi|495085369|ref|WP_007810193.1|	139	Methylococcaceae	"K03046	DNA-directed RNA polymerase subunit beta' [EC:2.7.7.6]"
Unigene53738_All	gi|494889709|ref|WP_007615755.1|	70.5	Gammaproteobacteria	#N/A	#N/A
Unigene53742_All	gi|517703526|ref|WP_018873734.1|	213	Methylococcaceae	#N/A	#N/A
Unigene53756_All	gi|493948887|ref|WP_006892796.1|	102	Proteobacteria	"K00688	starch phosphorylase [EC:2.4.1.1]"
Unigene53760_All	gi|325972265|ref|YP_004248456.1|	50.4	Treponema	#N/A	#N/A
Unigene53775_All	gi|518876428|ref|WP_020032303.1|	97.4	Proteobacteria	#N/A	#N/A
Unigene53776_All	gi|357406686|ref|YP_004918610.1|	194	Gammaproteobacteria	"K02867	large subunit ribosomal protein L11"
Unigene53777_All	gi|559186730|ref|WP_023566467.1|	322	Gammaproteobacteria	"K02112	F-type H+-transporting ATPase subunit beta [EC:3.6.3.14]"
Unigene53779_All	gi|518704272|ref|WP_019865369.1|	94	Methylococcaceae	#N/A	#N/A
Unigene53799_All	gi|518705903|ref|WP_019867000.1|	177	Methylococcaceae	"K00348
Unigene53815_All	gi|78188561|ref|YP_378899.1|	49.3	Bacteria	#N/A	#N/A
Unigene53822_All	gi|517226945|ref|WP_018415763.1|	62.8	Gammaproteobacteria	"K04088
Unigene53836_All	gi|476412298|ref|YP_007542216.1|	102	Bacteria	"K00033	6-phosphogluconate dehydrogenase [EC:1.1.1.44]"
Unigene53859_All	gi|557398597|ref|WP_023409992.1|	52.8	Methylobacter marinus	#N/A	#N/A
Unigene53870_All	gi|493949977|ref|WP_006893869.1|	135	Methylococcus capsulatus str. Bath	#N/A	#N/A
Unigene53885_All	gi|557411999|ref|WP_023414358.1|	98.6	Methylococcaceae	#N/A	#N/A
Unigene53886_All	gi|494059772|ref|WP_007001855.1|	83.6	Bacteria	"K00613	glycine amidinotransferase [EC:2.1.4.1]"
Unigene53894_All	gi|491363167|ref|WP_005221079.1|	69.7	Methylobacter	#N/A	#N/A
Unigene53897_All	gi|522050475|ref|WP_020561684.1|	103	Methylococcaceae	"K02519
Unigene53908_All	gi|515935652|ref|WP_017366235.1|	55.8	Methylococcus capsulatus str. Bath	"K02536	UDP-3-O-[3-hydroxymyristoyl] glucosamine N-acyltransferase [EC:2.3.1.191]"
Unigene53947_All	gi|487609405|ref|WP_001734205.1|	129	Gammaproteobacteria	#N/A	#N/A
Unigene53953_All	gi|551328856|ref|WP_022948299.1|	110	Methylococcaceae	"K02372	3-hydroxyacyl-[acyl-carrier-protein] dehydratase [EC:4.2.1.59]"
Unigene53993_All	gi|519002260|ref|WP_020158135.1|	70.1	Methylococcaceae	#N/A	#N/A
Unigene53998_All	gi|387126475|ref|YP_006295080.1|	107	Methylomicrobium alcaliphilum 20Z	"K06995
Unigene54016_All	gi|330811308|ref|YP_004355770.1|	90.5	Gammaproteobacteria	"K09780
Unigene54037_All	gi|516450861|ref|WP_017839773.1|	159	Methylococcaceae	"K09747
Unigene54039_All	gi|52697060|gb|AAU86267.1|	186	Enterobacteriaceae	#N/A	#N/A
Unigene54045_All	gi|491516736|ref|WP_005374368.1|	107	Methylococcaceae	#N/A	#N/A
Unigene54054_All	gi|117924414|ref|YP_865031.1|	67.8	Proteobacteria	#N/A	#N/A
Unigene54111_All	gi|489706700|ref|WP_003610837.1|	57	Proteobacteria	#N/A	#N/A
Unigene54118_All	gi|521974112|ref|WP_020485383.1|	56.2	Methylomonas sp. MK1	#N/A	#N/A
Unigene54129_All	gi|518706592|ref|WP_019867689.1|	126	Methylococcaceae	"K01533
Unigene54147_All	gi|544668770|ref|WP_021102121.1|	152	Methylococcaceae	#N/A	#N/A
Unigene54169_All	gi|491513246|ref|WP_005370880.1|	94.4	Methylococcaceae	#N/A	#N/A
Unigene54173_All	gi|53803936|ref|YP_114412.1|	100	Methylococcaceae	"K04087
Unigene54176_All	gi|495519985|ref|WP_008244630.1|	50.1	Nitrosomonas sp. Is79A3	#N/A	#N/A
Unigene54185_All	gi|518781121|ref|WP_019938410.1|	146	Methylococcaceae	"K03768
Unigene54187_All	gi|518706515|ref|WP_019867612.1|	82.8	Methylococcaceae	"K00703	starch synthase [EC:2.4.1.21]"
Unigene54250_All	gi|300115591|ref|YP_003762166.1|	141	Methylococcaceae	"K02114	F-type H+-transporting ATPase subunit epsilon [EC:3.6.3.14]"
Unigene54255_All	gi|522054113|ref|WP_020565322.1|	87.8	Gammaproteobacteria	"K00948	ribose-phosphate pyrophosphokinase [EC:2.7.6.1]"
Unigene54264_All	gi|521970715|ref|WP_020481986.1|	122	Gammaproteobacteria	"K02887	large subunit ribosomal protein L20"
Unigene54286_All	gi|390939998|ref|YP_006403735.1|	87.4	Campylobacterales	"K00123	formate dehydrogenase, alpha subunit [EC:1.2.1.2]"
Unigene54303_All	gi|75909919|ref|YP_324215.1|	109	Bacteria	"K00134	glyceraldehyde 3-phosphate dehydrogenase [EC:1.2.1.12]"
Unigene54318_All	gi|494096987|ref|WP_007037796.1|	60.1	Bacteria	#N/A	#N/A
Unigene54338_All	gi|519003319|ref|WP_020159194.1|	105	Gammaproteobacteria	"K02601
Unigene54351_All	gi|333982403|ref|YP_004511613.1|	103	Methylococcaceae	"K00201	formylmethanofuran dehydrogenase subunit B [EC:1.2.99.5]"
Unigene54353_All	gi|268634726|gb|ACZ16575.1|	110	uncultured bacterium	#N/A	#N/A
Unigene54376_All	gi|521972996|ref|WP_020484267.1|	103	Proteobacteria	"K01835	phosphoglucomutase [EC:5.4.2.2]"
Unigene54434_All	gi|498339482|ref|WP_010653638.1|	64.7	Gammaproteobacteria	#N/A	#N/A
Unigene54463_All	gi|521973772|ref|WP_020485043.1|	63.2	Methylococcaceae	#N/A	#N/A
Unigene54503_All	gi|494514274|ref|WP_007303732.1|	55.1	Proteobacteria	"K01153
Unigene54516_All	gi|557400484|ref|WP_023410656.1|	66.6	Deltaproteobacteria	#N/A	#N/A
Unigene54549_All	gi|492853433|ref|WP_006007387.1|	128	Bacteria	#N/A	#N/A
Unigene54551_All	gi|492151733|ref|WP_005763878.1|	108	Methylococcaceae	"K01571	oxaloacetate decarboxylase, alpha subunit [EC:4.1.1.3]"
Unigene54560_All	gi|494887252|ref|WP_007613299.1|	118	Rhizobiales	"K01999	branched-chain amino acid transport system substrate-binding protein"
Unigene54562_All	gi|357407233|ref|YP_004919157.1|	113	Gammaproteobacteria	"K00036	glucose-6-phosphate 1-dehydrogenase [EC:1.1.1.49]"
Unigene54577_All	gi|302880059|ref|YP_003848623.1|	74.3	Methylococcaceae	#N/A	#N/A
Unigene54591_All	gi|516450188|ref|WP_017839100.1|	110	Methylococcaceae	#N/A	#N/A
Unigene54599_All	gi|519006734|ref|WP_020162609.1|	132	Gammaproteobacteria	#N/A	#N/A
Unigene54619_All	gi|292493380|ref|YP_003528819.1|	50.8	Methylobacter	#N/A	#N/A
Unigene54674_All	gi|519001687|ref|WP_020157562.1|	99	Methylococcaceae	#N/A	#N/A
Unigene54702_All	gi|522053015|ref|WP_020564224.1|	116	Methylococcaceae	"K01057	6-phosphogluconolactonase [EC:3.1.1.31]"
Unigene54720_All	gi|490559518|ref|WP_004424578.1|	64.7	Gammaproteobacteria	#N/A	#N/A
Unigene54724_All	gi|497523109|ref|WP_009837307.1|	76.3	Gammaproteobacteria	"K01870	isoleucyl-tRNA synthetase [EC:6.1.1.5]"
Unigene54729_All	gi|558565895|ref|WP_023496029.1|	140	Gammaproteobacteria	"K01657	anthranilate synthase component I [EC:4.1.3.27]"
Unigene54751_All	gi|516452016|ref|WP_017840928.1|	53.1	Methylococcaceae	#N/A	#N/A
Unigene54763_All	gi|492973745|ref|WP_006074480.1|	83.6	Gammaproteobacteria	"K14058
Unigene54764_All	gi|558565430|ref|WP_023495588.1|	167	Gammaproteobacteria	"K09903	uridylate kinase [EC:2.7.4.22]"
Unigene54766_All	gi|333982156|ref|YP_004511366.1|	89	Methylococcaceae	#N/A	#N/A
Unigene54772_All	gi|515934975|ref|WP_017365558.1|	101	Gammaproteobacteria	"K09858
Unigene54773_All	gi|518703815|ref|WP_019864938.1|	292	Gammaproteobacteria	"K03046	DNA-directed RNA polymerase subunit beta' [EC:2.7.7.6]"
Unigene54774_All	gi|357405842|ref|YP_004917766.1|	206	Gammaproteobacteria	"K02469
Unigene54793_All	gi|476416389|ref|YP_007546307.1|	138	Gammaproteobacteria	"K02601
Unigene548_All	gi|494033854|ref|WP_006975987.1|	333	Rhizobiales	#N/A	#N/A
Unigene54804_All	gi|489393663|ref|WP_003300186.1|	75.1	Bacteria	"K00368	nitrite reductase (NO-forming) [EC:1.7.2.1]"
Unigene54809_All	gi|46360321|gb|AAS88985.1|	121	Proteobacteria	"K10713	formaldehyde-activating enzyme [EC:4.3.-.-]"
Unigene54810_All	gi|522051325|ref|WP_020562534.1|	95.9	Gammaproteobacteria	"K01419
Unigene54847_All	gi|547941616|ref|WP_022342913.1|	92.4	Beggiatoa	"K07011
Unigene54849_All	gi|357406681|ref|YP_004918605.1|	177	Gammaproteobacteria	"K03046	DNA-directed RNA polymerase subunit beta' [EC:2.7.7.6]"
Unigene54857_All	gi|491512744|ref|WP_005370378.1|	87.8	Gammaproteobacteria	"K02956	small subunit ribosomal protein S15"
Unigene54861_All	gi|495565730|ref|WP_008290309.1|	69.3	Gammaproteobacteria	"K06213
Unigene54875_All	gi|91775315|ref|YP_545071.1|	105	Proteobacteria	"K01807	ribose 5-phosphate isomerase A [EC:5.3.1.6]"
Unigene54882_All	gi|495518011|ref|WP_008242656.1|	53.5	Methylobacter marinus	#N/A	#N/A
Unigene54903_All	gi|521971841|ref|WP_020483112.1|	68.2	Methylococcaceae	#N/A	#N/A
Unigene54914_All	gi|544643197|ref|WP_021077546.1|	121	Bradyrhizobium	#N/A	#N/A
Unigene54935_All	gi|493949194|ref|WP_006893098.1|	107	Gammaproteobacteria	"K03544	ATP-dependent Clp protease ATP-binding subunit ClpX"
Unigene54943_All	gi|499126814|ref|WP_010855652.1|	121	Bacteria	"K00368	nitrite reductase (NO-forming) [EC:1.7.2.1]"
Unigene54948_All	gi|493946473|ref|WP_006890415.1|	168	Methylococcaceae	"K02860
Unigene55016_All	gi|518704465|ref|WP_019865562.1|	168	Methylococcaceae	#N/A	#N/A
Unigene55031_All	gi|357404385|ref|YP_004916309.1|	78.6	Methylococcaceae	#N/A	#N/A
Unigene55038_All	gi|550975371|ref|WP_022723585.1|	53.9	Bradyrhizobium elkanii	#N/A	#N/A
Unigene55039_All	gi|494012170|ref|WP_006954568.1|	170	Gammaproteobacteria	"K06207
Unigene55042_All	gi|53804425|ref|YP_113947.1|	137	Gammaproteobacteria	"K00674	2,3,4,5-tetrahydropyridine-2-carboxylate N-succinyltransferase [EC:2.3.1.117]"
Unigene55064_All	gi|544916830|ref|WP_021326506.1|	64.3	Legionella drancourtii	#N/A	#N/A
Unigene55071_All	gi|53719920|ref|YP_108906.1|	168	Proteobacteria	"K00371	nitrate reductase 1, beta subunit [EC:1.7.99.4]"
Unigene55072_All	gi|522050414|ref|WP_020561623.1|	150	Methylococcaceae	"K01626	3-deoxy-7-phosphoheptulonate synthase [EC:2.5.1.54]"
Unigene55102_All	gi|120435693|ref|YP_861379.1|	107	Methylococcaceae	"K00540
Unigene55116_All	gi|476410204|ref|YP_007528030.1|	53.5	Epsilonproteobacteria	#N/A	#N/A
Unigene55118_All	gi|257091751|ref|YP_003165392.1|	125	Deltaproteobacteria	#N/A	#N/A
Unigene55120_All	gi|516450448|ref|WP_017839360.1|	154	Methylococcaceae	"K00215	dihydrodipicolinate reductase [EC:1.3.1.26]"
Unigene55134_All	gi|146342413|ref|YP_001207461.1|	105	Rhizobiales	"K01362
Unigene55152_All	gi|516352468|ref|WP_017742501.1|	113	Bacteria	#N/A	#N/A
Unigene55153_All	gi|357404054|ref|YP_004915978.1|	115	Methylococcaceae	#N/A	#N/A
Unigene55170_All	gi|357406912|ref|YP_004918836.1|	146	Gammaproteobacteria	"K03531	cell division protein FtsZ"
Unigene55174_All	gi|521994451|ref|WP_020505722.1|	79	Gammaproteobacteria	#N/A	#N/A
Unigene55186_All	gi|357405391|ref|YP_004917315.1|	66.6	Methylococcaceae	#N/A	#N/A
Unigene55209_All	gi|516451688|ref|WP_017840600.1|	64.7	Methylococcaceae	#N/A	#N/A
Unigene55215_All	gi|78484904|ref|YP_390829.1|	97.1	Methylococcaceae	"K03438
Unigene55216_All	gi|517436618|ref|WP_018607503.1|	83.6	Betaproteobacteria	#N/A	#N/A
Unigene55223_All	gi|333985138|ref|YP_004514348.1|	103	Proteobacteria	"K01069	hydroxyacylglutathione hydrolase [EC:3.1.2.6]"
Unigene55232_All	gi|557393687|ref|WP_023408917.1|	195	Methylococcaceae	#N/A	#N/A
Unigene55239_All	gi|156977800|ref|YP_001448706.1|	102	Gammaproteobacteria	#N/A	#N/A
Unigene55243_All	gi|357406663|ref|YP_004918587.1|	149	Gammaproteobacteria	"K02931	large subunit ribosomal protein L5"
Unigene55249_All	gi|407715787|ref|YP_006837067.1|	74.3	Methylococcaceae	"K00347
Unigene55255_All	gi|516565773|ref|WP_017940959.1|	150	Gammaproteobacteria	#N/A	#N/A
Unigene55275_All	gi|522051120|ref|WP_020562329.1|	140	Methylococcaceae	"K03106	signal recognition particle subunit SRP54"
Unigene55276_All	gi|517454323|ref|WP_018625108.1|	105	Methylococcaceae	"K03043	DNA-directed RNA polymerase subunit beta [EC:2.7.7.6]"
Unigene55293_All	gi|498323063|ref|WP_010637219.1|	129	Proteobacteria	"K03273	D-glycero-D-manno-heptose 1,7-bisphosphate phosphatase [EC:3.1.3.82 3.1.3.83]"
Unigene55296_All	gi|517081818|ref|WP_018270636.1|	85.1	Bradyrhizobium elkanii	#N/A	#N/A
Unigene55297_All	gi|404264014|gb|EJZ29387.1|	152	Bradyrhizobium	"K07734
Unigene55314_All	gi|550912774|ref|WP_022665774.1|	124	Proteobacteria	"K02027
Unigene55315_All	gi|519003910|ref|WP_020159785.1|	98.2	Methylococcaceae	"K01807	ribose 5-phosphate isomerase A [EC:5.3.1.6]"
Unigene55337_All	gi|518484756|ref|WP_019654963.1|	52	Bradyrhizobium elkanii	#N/A	#N/A
Unigene55367_All	gi|497407510|ref|WP_009721708.1|	155	Proteobacteria	"K06020
Unigene55385_All	gi|516031653|ref|WP_017462236.1|	129	Methylococcaceae	#N/A	#N/A
Unigene55401_All	gi|498358112|ref|WP_010672268.1|	85.5	Gammaproteobacteria	"K03497
Unigene55412_All	gi|212636513|ref|YP_002313038.1|	112	Bacteria	"K03106	signal recognition particle subunit SRP54"
Unigene55432_All	gi|493697526|ref|WP_006647359.1|	104	Gammaproteobacteria	#N/A	#N/A
Unigene55436_All	gi|120555709|ref|YP_960060.1|	90.1	Gammaproteobacteria	#N/A	#N/A
Unigene555_All	gi|61680609|pdb|1YEW|A	572	Methylococcaceae	"K08684
Unigene55500_All	gi|333982308|ref|YP_004511518.1|	167	Proteobacteria	"K04079	molecular chaperone HtpG"
Unigene55510_All	gi|517851876|ref|WP_019022084.1|	142	Gammaproteobacteria	#N/A	#N/A
Unigene55536_All	gi|516705412|ref|WP_018054721.1|	95.9	Methylococcaceae	#N/A	#N/A
Unigene55544_All	gi|496321077|ref|WP_009030255.1|	115	Rhizobiales	"K02058
Unigene55549_All	gi|521973414|ref|WP_020484685.1|	53.1	Methylococcaceae	#N/A	#N/A
Unigene55555_All	gi|53802406|ref|YP_112930.1|	75.9	Methylococcaceae	#N/A	#N/A
Unigene55573_All	gi|357406623|ref|YP_004918547.1|	60.5	Methylococcaceae	#N/A	#N/A
Unigene55580_All	gi|515935294|ref|WP_017365877.1|	56.6	Methylococcaceae	#N/A	#N/A
Unigene55596_All	gi|357406828|ref|YP_004918752.1|	210	Gammaproteobacteria	"K00700	1,4-alpha-glucan branching enzyme [EC:2.4.1.18]"
Unigene55621_All	gi|521971015|ref|WP_020482286.1|	89.4	Gammaproteobacteria	"K03711
Unigene55625_All	gi|496255062|ref|WP_008968447.1|	211	Rhizobiales	"K00343	NADH-quinone oxidoreductase subunit N [EC:1.6.5.3]"
Unigene55629_All	gi|511762493|ref|WP_016395690.1|	211	Gammaproteobacteria	"K01940	argininosuccinate synthase [EC:6.3.4.5]"
Unigene55631_All	gi|494451904|ref|WP_007242904.1|	84.3	Gammaproteobacteria	"K01883	cysteinyl-tRNA synthetase [EC:6.1.1.16]"
Unigene55632_All	gi|544641808|ref|WP_021076167.1|	100	Rhizobiales	"K01426	amidase [EC:3.5.1.4]"
Unigene55641_All	gi|517044422|ref|WP_018233240.1|	68.2	Methylococcaceae	#N/A	#N/A
Unigene55648_All	gi|357406851|ref|YP_004918775.1|	137	Proteobacteria	"K00939	adenylate kinase [EC:2.7.4.3]"
Unigene55655_All	gi|308807138|ref|XP_003080880.1|	48.5	Methylococcaceae	#N/A	#N/A
Unigene55662_All	gi|496253551|ref|WP_008966936.1|	53.5	Bradyrhizobium elkanii	#N/A	#N/A
Unigene55688_All	gi|521078752|ref|WP_020409659.1|	58.9	Methylococcaceae	"K03092	RNA polymerase sigma-54 factor"
Unigene55691_All	gi|518452266|ref|WP_019622473.1|	92	Gammaproteobacteria	#N/A	#N/A
Unigene55696_All	gi|515297478|ref|WP_016843250.1|	154	Rhizobiales	"K01555	fumarylacetoacetase [EC:3.7.1.2]"
Unigene55698_All	gi|77460821|ref|YP_350328.1|	141	Gammaproteobacteria	"K01892	histidyl-tRNA synthetase [EC:6.1.1.21]"
Unigene55701_All	gi|493373079|ref|WP_006329392.1|	89	Chromatiales	#N/A	#N/A
Unigene55708_All	gi|498186266|ref|WP_010500422.1|	85.1	Methylococcaceae	#N/A	#N/A
Unigene55709_All	gi|27383246|ref|NP_774775.1|	84.3	Bradyrhizobium elkanii	#N/A	#N/A
Unigene55724_All	gi|384215492|ref|YP_005606658.1|	56.2	Rhizobiales	#N/A	#N/A
Unigene55728_All	gi|440285615|ref|YP_007338380.1|	73.6	Methylococcaceae	"K00057	glycerol-3-phosphate dehydrogenase (NAD(P)+) [EC:1.1.1.94]"
Unigene55736_All	gi|516452769|ref|WP_017841681.1|	64.7	Methylobacter tundripaludum	#N/A	#N/A
Unigene55754_All	gi|495610799|ref|WP_008335378.1|	120	Proteobacteria	#N/A	#N/A
Unigene55755_All	gi|516703724|ref|WP_018053696.1|	89.7	Methylococcaceae	"K01933	phosphoribosylformylglycinamidine cyclo-ligase [EC:6.3.3.1]"
Unigene55757_All	gi|492888967|ref|WP_006023429.1|	85.1	Bradyrhizobiaceae	#N/A	#N/A
Unigene55780_All	gi|53803721|ref|YP_114438.1|	63.9	Methylococcaceae	"K07040
Unigene55784_All	gi|374294526|ref|YP_005044717.1|	74.7	Alphaproteobacteria	#N/A	#N/A
Unigene55794_All	gi|519003990|ref|WP_020159865.1|	48.9	Methylomicrobium buryatense	#N/A	#N/A
Unigene55803_All	gi|459290340|ref|YP_007513497.1|	127	Bradyrhizobium elkanii	"K03743
Unigene55806_All	gi|519004480|ref|WP_020160355.1|	140	Gammaproteobacteria	#N/A	#N/A
Unigene55811_All	gi|522171448|ref|WP_020680072.1|	77	Proteobacteria	"K02453	general secretion pathway protein D"
Unigene55852_All	gi|515301967|ref|WP_016844868.1|	50.1	Bradyrhizobium elkanii	#N/A	#N/A
Unigene55853_All	gi|519290152|gb|EPN57887.1|	212	Pseudomonas	#N/A	#N/A
Unigene55858_All	gi|493839236|ref|WP_006786392.1|	91.3	Gammaproteobacteria	"K06189
Unigene55867_All	gi|496271466|ref|WP_008983504.1|	89	Methylococcaceae	"K01625	2-dehydro-3-deoxyphosphogluconate aldolase / 4-hydroxy-2-oxoglutarate aldolase [EC:4.1.2.14 4.1.3.16]"
Unigene55876_All	gi|493947504|ref|WP_006891431.1|	117	Methylococcaceae	#N/A	#N/A
Unigene55885_All	gi|493946247|ref|WP_006890195.1|	146	Methylococcaceae	"K09710
Unigene55891_All	gi|357406693|ref|YP_004918617.1|	54.7	Methylococcaceae	#N/A	#N/A
Unigene55906_All	gi|515934788|ref|WP_017365371.1|	162	Gammaproteobacteria	"K01649	2-isopropylmalate synthase [EC:2.3.3.13]"
Unigene55911_All	gi|558873485|ref|WP_023529179.1|	110	Bacteria	#N/A	#N/A
Unigene55921_All	gi|333984634|ref|YP_004513844.1|	124	Methylococcaceae	#N/A	#N/A
Unigene55949_All	gi|117923334|ref|YP_863951.1|	74.7	Gammaproteobacteria	#N/A	#N/A
Unigene55951_All	gi|522050451|ref|WP_020561660.1|	129	Methylococcaceae	"K01496	phosphoribosyl-AMP cyclohydrolase [EC:3.5.4.19]"
Unigene55958_All	gi|404268106|gb|EJZ32649.1|	70.9	Bradyrhizobium	#N/A	#N/A
Unigene55965_All	gi|507525307|ref|YP_008046920.1|	88.2	Gammaproteobacteria	"K03590	cell division protein FtsA"
Unigene55973_All	gi|451948912|ref|YP_007469507.1|	99.8	Bacteria	#N/A	#N/A
Unigene55974_All	gi|497449992|ref|WP_009764190.1|	101	Bradyrhizobium elkanii	"K00703	starch synthase [EC:2.4.1.21]"
Unigene55994_All	gi|544646453|ref|WP_021080768.1|	132	Bradyrhizobium	"K02033
Unigene56002_All	gi|490470970|ref|WP_004341470.1|	51.6	Methylococcaceae	#N/A	#N/A
Unigene56021_All	gi|357404634|ref|YP_004916558.1|	138	Methylococcaceae	"K00362	nitrite reductase (NAD(P)H) large subunit [EC:1.7.1.4]"
Unigene56033_All	gi|495559822|ref|WP_008284401.1|	108	Proteobacteria	#N/A	#N/A
Unigene56041_All	gi|517471735|ref|WP_018642423.1|	101	Bradyrhizobium elkanii	#N/A	#N/A
Unigene56048_All	gi|91978281|ref|YP_570940.1|	121	Bradyrhizobiaceae	"K06162
Unigene56052_All	gi|494887208|ref|WP_007613255.1|	134	Rhizobiales	"K01999	branched-chain amino acid transport system substrate-binding protein"
Unigene56058_All	gi|496166916|ref|WP_008891423.1|	50.4	Bradyrhizobium	#N/A	#N/A
Unigene56068_All	gi|544641644|ref|WP_021076003.1|	154	Rhizobiales	"K07110
Unigene56075_All	gi|494269140|ref|WP_007155637.1|	71.6	Methylococcaceae	"K01259	proline iminopeptidase [EC:3.4.11.5]"
Unigene56077_All	gi|316931567|ref|YP_004106549.1|	127	Rhizobiales	"K06168
Unigene56092_All	gi|496247641|ref|WP_008961026.1|	93.6	Bradyrhizobiaceae	"K02066
Unigene56096_All	gi|383773647|ref|YP_005452713.1|	80.9	Proteobacteria	#N/A	#N/A
Unigene56099_All	gi|496218306|ref|WP_008932343.1|	99.4	Gammaproteobacteria	"K02108	F-type H+-transporting ATPase subunit a [EC:3.6.3.14]"
Unigene56110_All	gi|459288880|ref|YP_007512037.1|	121	Rhizobiales	"K01998	branched-chain amino acid transport system permease protein"
Unigene56114_All	gi|511757247|ref|WP_016390562.1|	64.3	Methylococcaceae	#N/A	#N/A
Unigene56122_All	gi|148253354|ref|YP_001237939.1|	67.4	Oscillatoriophycideae	"K00303	sarcosine oxidase, subunit beta [EC:1.5.3.1]"
Unigene56125_All	gi|517268262|ref|WP_018457080.1|	169	Rhizobiales	"K03719
Unigene56138_All	gi|157165286|ref|YP_001466388.1|	103	Bacteria	"K01610	phosphoenolpyruvate carboxykinase (ATP) [EC:4.1.1.49]"
Unigene56146_All	gi|357406121|ref|YP_004918045.1|	73.2	Methylococcaceae	#N/A	#N/A
Unigene56151_All	gi|529065670|ref|YP_008374833.1|	55.1	Methylobacter marinus	#N/A	#N/A
Unigene56155_All	gi|493664399|ref|WP_006615655.1|	60.8	Bradyrhizobium elkanii	#N/A	#N/A
Unigene56157_All	gi|27380134|ref|NP_771663.1|	103	Bradyrhizobium elkanii	#N/A	#N/A
Unigene56164_All	gi|505584582|ref|WP_015677158.1|	77.4	Methylococcaceae	"K03716
Unigene56165_All	gi|333982402|ref|YP_004511612.1|	161	Gammaproteobacteria	"K00200	formylmethanofuran dehydrogenase subunit A [EC:1.2.99.5]"
Unigene56171_All	gi|390951322|ref|YP_006415081.1|	116	Proteobacteria	"K01845	glutamate-1-semialdehyde 2,1-aminomutase [EC:5.4.3.8]"
Unigene56172_All	gi|558583194|ref|WP_023496642.1|	149	Methylococcaceae	"K02470
Unigene56178_All	gi|333986171|ref|YP_004515381.1|	112	Methylococcaceae	"K07019
Unigene56179_All	gi|410471231|ref|YP_006894512.1|	72.8	Rhizobiales	#N/A	#N/A
Unigene56182_All	gi|431931850|ref|YP_007244896.1|	88.2	Gammaproteobacteria	"K06186
Unigene56188_All	gi|517857052|ref|WP_019027260.1|	59.3	Methylococcaceae	"K02528
Unigene56194_All	gi|496316605|ref|WP_009025783.1|	187	Rhizobiales	#N/A	#N/A
Unigene56195_All	gi|86747184|ref|YP_483680.1|	107	Bradyrhizobium elkanii	#N/A	#N/A
Unigene56202_All	gi|544647459|ref|WP_021081755.1|	56.2	Pandoraea sp. SD6-2	#N/A	#N/A
Unigene56205_All	gi|551332093|ref|WP_022951530.1|	139	Bacteria	"K02355
Unigene56213_All	gi|518703234|ref|WP_019864395.1|	118	Methylococcaceae	"K02316	DNA primase [EC:2.7.7.-]"
Unigene56216_All	gi|404271840|gb|EJZ35613.1|	220	Rhizobiales	"K01995	branched-chain amino acid transport system ATP-binding protein"
Unigene56224_All	gi|518705514|ref|WP_019866611.1|	98.6	Methylococcaceae	"K00133	aspartate-semialdehyde dehydrogenase [EC:1.2.1.11]"
Unigene56225_All	gi|516451521|ref|WP_017840433.1|	176	Proteobacteria	#N/A	#N/A
Unigene56232_All	gi|493947191|ref|WP_006891121.1|	93.6	Methylococcaceae	#N/A	#N/A
Unigene56238_All	gi|517267630|ref|WP_018456448.1|	158	Rhizobiales	"K03046	DNA-directed RNA polymerase subunit beta' [EC:2.7.7.6]"
Unigene56249_All	gi|517119276|ref|WP_018308094.1|	67	Bacteria	"K00485	dimethylaniline monooxygenase (N-oxide forming) [EC:1.14.13.8]"
Unigene56255_All	gi|488761016|ref|WP_002684225.1|	79.3	Methylobacter marinus	"K01091	phosphoglycolate phosphatase [EC:3.1.3.18]"
Unigene56256_All	gi|491516577|ref|WP_005374209.1|	84	Bacteria	"K00616	transaldolase [EC:2.2.1.2]"
Unigene56264_All	gi|522051705|ref|WP_020562914.1|	108	Methylococcaceae	#N/A	#N/A
Unigene56267_All	gi|218778321|ref|YP_002429639.1|	53.1	Methylococcaceae	#N/A	#N/A
Unigene56272_All	gi|496257301|ref|WP_008970686.1|	134	Bradyrhizobiaceae	"K01523	phosphoribosyl-ATP pyrophosphohydrolase [EC:3.6.1.31]"
Unigene56275_All	gi|518703060|ref|WP_019864232.1|	137	Gammaproteobacteria	#N/A	#N/A
Unigene56282_All	gi|516452041|ref|WP_017840953.1|	125	Methylococcaceae	"K03595
Unigene56288_All	gi|517264425|ref|WP_018453243.1|	132	Rhizobiales	"K01755	argininosuccinate lyase [EC:4.3.2.1]"
Unigene56291_All	gi|517479751|ref|WP_018650334.1|	75.1	Proteobacteria	"K03615
Unigene56303_All	gi|494886532|ref|WP_007612580.1|	94	Proteobacteria	"K13015
Unigene56309_All	gi|146340628|ref|YP_001205676.1|	45.4	Bradyrhizobium elkanii	#N/A	#N/A
Unigene56315_All	gi|518778022|ref|WP_019935311.1|	75.5	Proteobacteria	"K02899	large subunit ribosomal protein L27"
Unigene56317_All	gi|75675320|ref|YP_317741.1|	90.1	Bradyrhizobium elkanii	#N/A	#N/A
Unigene56327_All	gi|519002229|ref|WP_020158104.1|	52	Methylobacter marinus	#N/A	#N/A
Unigene56335_All	gi|515893665|ref|WP_017324248.1|	120	Oscillatoriophycideae	#N/A	#N/A
Unigene56338_All	gi|516450262|ref|WP_017839174.1|	61.2	Methylococcaceae	#N/A	#N/A
Unigene56347_All	gi|146337267|ref|YP_001202315.1|	136	Bradyrhizobiaceae	"K05788
Unigene56368_All	gi|522051139|ref|WP_020562348.1|	58.5	Methylococcaceae	#N/A	#N/A
Unigene56373_All	gi|497226642|ref|WP_009540904.1|	135	Alphaproteobacteria	"K07180
Unigene56376_All	gi|517265241|ref|WP_018454059.1|	140	Rhizobiales	#N/A	#N/A
Unigene56378_All	gi|497484276|ref|WP_009798474.1|	97.1	Bradyrhizobium elkanii	"K03407	two-component system, chemotaxis family, sensor kinase CheA [EC:2.7.13.3]"
Unigene56380_All	gi|521973287|ref|WP_020484558.1|	61.2	Methylococcaceae	#N/A	#N/A
Unigene56384_All	gi|493661375|ref|WP_006612701.1|	129	Bradyrhizobiaceae	"K00989
Unigene56400_All	gi|402773989|ref|YP_006593526.1|	93.6	Rhizobiales	"K03271	D-sedoheptulose 7-phosphate isomerase [EC:5.3.1.28]"
Unigene56402_All	gi|494882786|ref|WP_007608836.1|	109	Bradyrhizobiaceae	"K03549
Unigene56405_All	gi|496440805|ref|WP_009149650.1|	75.9	Gammaproteobacteria	"K00147	glutamate-5-semialdehyde dehydrogenase [EC:1.2.1.41]"
Unigene56413_All	gi|492769044|ref|WP_005959195.1|	107	Methylobacter marinus	"K03613
Unigene56434_All	gi|404497210|ref|YP_006721316.1|	102	Bacteria	"K02536	UDP-3-O-[3-hydroxymyristoyl] glucosamine N-acyltransferase [EC:2.3.1.191]"
Unigene56444_All	gi|495410058|ref|WP_008134756.1|	50.1	Bradyrhizobium elkanii	#N/A	#N/A
Unigene56446_All	gi|498151179|ref|WP_010465335.1|	157	Proteobacteria	"K08303	putative protease [EC:3.4.-.-]"
Unigene56447_All	gi|522172307|ref|WP_020680856.1|	58.5	Proteobacteria	"K07340
Unigene56449_All	gi|515292725|ref|WP_016841616.1|	99.4	Bradyrhizobiaceae	#N/A	#N/A
Unigene56457_All	gi|519047795|ref|WP_020203670.1|	67.4	Bradyrhizobium elkanii	#N/A	#N/A
Unigene56468_All	gi|383775082|ref|YP_005454151.1|	48.5	Bradyrhizobium elkanii	#N/A	#N/A
Unigene56472_All	gi|544643901|ref|WP_021078239.1|	159	Rhizobiales	"K06207
Unigene56473_All	gi|115522567|ref|YP_779478.1|	155	Bradyrhizobiaceae	"K00425	cytochrome d ubiquinol oxidase subunit I [EC:1.10.3.-]"
Unigene56480_All	gi|494102501|ref|WP_007043290.1|	62.4	Methylomicrobium buryatense	#N/A	#N/A
Unigene56485_All	gi|549452232|ref|YP_008600871.1|	54.7	Bradyrhizobium elkanii	"K11106
Unigene56490_All	gi|489684065|ref|WP_003588287.1|	71.2	Bacteria	#N/A	#N/A
Unigene56507_All	gi|518844876|ref|WP_020000766.1|	50.8	Deltaproteobacteria	#N/A	#N/A
Unigene56509_All	gi|383774406|ref|YP_005453473.1|	118	Rhizobiales	"K11472	glycolate oxidase FAD binding subunit"
Unigene56517_All	gi|78062424|ref|YP_372332.1|	124	Proteobacteria	"K08070
Unigene56518_All	gi|515308335|ref|WP_016847386.1|	135	Bradyrhizobium elkanii	#N/A	#N/A
Unigene56521_All	gi|538344993|ref|YP_008493824.1|	106	Burkholderiales	"K00128	aldehyde dehydrogenase (NAD+) [EC:1.2.1.3]"
Unigene56525_All	gi|516867205|ref|WP_018137823.1|	105	Gammaproteobacteria	"K07175
Unigene56526_All	gi|516927052|ref|WP_018169852.1|	123	Gammaproteobacteria	#N/A	#N/A
Unigene56532_All	gi|384213888|ref|YP_005605051.1|	86.3	Bradyrhizobium elkanii	"K08738	cytochrome c"
Unigene56539_All	gi|517083258|ref|WP_018272076.1|	124	Bradyrhizobium elkanii	#N/A	#N/A
Unigene56541_All	gi|544648333|ref|WP_021082596.1|	115	Rhizobiales	"K05813	sn-glycerol 3-phosphate transport system substrate-binding protein"
Unigene56542_All	gi|518567892|ref|WP_019738099.1|	58.9	Bacteria	"K00496	alkane 1-monooxygenase [EC:1.14.15.3]"
Unigene56555_All	gi|197106120|ref|YP_002131497.1|	75.9	Bradyrhizobium elkanii	"K02482
Unigene56557_All	gi|494878432|ref|WP_007604521.1|	134	Bradyrhizobiaceae	"K00626	acetyl-CoA C-acetyltransferase [EC:2.3.1.9]"
Unigene56560_All	gi|496319323|ref|WP_009028501.1|	117	Bradyrhizobium elkanii	#N/A	#N/A
Unigene56564_All	gi|384218897|ref|YP_005610063.1|	146	Bradyrhizobiaceae	"K01874	methionyl-tRNA synthetase [EC:6.1.1.10]"
Unigene56569_All	gi|523699818|ref|WP_020818061.1|	85.1	Nitrobacter hamburgensis X14	#N/A	#N/A
Unigene56570_All	gi|253998719|ref|YP_003050782.1|	117	Bradyrhizobium	"K06148	ATP-binding cassette, subfamily C, bacterial"
Unigene56571_All	gi|83310813|ref|YP_421077.1|	64.7	Bradyrhizobium sp. WSM1253	#N/A	#N/A
Unigene56574_All	gi|459287774|ref|YP_007510931.1|	102	Bradyrhizobium elkanii	"K07289
Unigene56582_All	gi|496257804|ref|WP_008971189.1|	110	Rhizobiales	"K01692	enoyl-CoA hydratase [EC:4.2.1.17]"
Unigene56591_All	gi|493946709|ref|WP_006890645.1|	84.3	Gammaproteobacteria	"K03695
Unigene56601_All	gi|493664142|ref|WP_006615401.1|	97.1	Bradyrhizobium elkanii	#N/A	#N/A
Unigene56608_All	gi|517474504|ref|WP_018645099.1|	77.4	Bradyrhizobium elkanii	"K01719	uroporphyrinogen-III synthase [EC:4.2.1.75]"
Unigene56612_All	gi|383772359|ref|YP_005451425.1|	55.5	Bradyrhizobium elkanii	#N/A	#N/A
Unigene56622_All	gi|544647517|ref|WP_021081812.1|	141	Burkholderiales	#N/A	#N/A
Unigene56686_All	gi|518278285|ref|WP_019448493.1|	112	Bacteria	#N/A	#N/A
Unigene56810_All	gi|489272248|ref|WP_003179968.1|	110	Proteobacteria	#N/A	#N/A
Unigene56812_All	gi|489742764|ref|WP_003646813.1|	150	Firmicutes	#N/A	#N/A
Unigene56813_All	gi|511096309|ref|WP_016326779.1|	44.3	Bacteria	#N/A	#N/A
Unigene56934_All	gi|507077930|ref|WP_016148701.1|	49.3	Bacteria	#N/A	#N/A
Unigene57053_All	gi|517270624|ref|WP_018459442.1|	136	Rhizobiales	"K01999	branched-chain amino acid transport system substrate-binding protein"
Unigene57093_All	gi|495218947|ref|WP_007943723.1|	51.6	Bacteria	#N/A	#N/A
Unigene57371_All	gi|493848933|ref|WP_006795905.1|	104	Bacteria	#N/A	#N/A
Unigene57412_All	gi|383771554|ref|YP_005450619.1|	103	Bradyrhizobium elkanii	"K07245
Unigene57413_All	gi|516024456|ref|WP_017455039.1|	90.9	Proteobacteria	#N/A	#N/A
Unigene57414_All	gi|330819766|ref|YP_004348628.1|	61.6	Proteobacteria	#N/A	#N/A
Unigene57417_All	gi|493662011|ref|WP_006613315.1|	127	Rhizobiales	"K01567
Unigene57420_All	gi|148251798|ref|YP_001236383.1|	117	Bradyrhizobium	"K01920	glutathione synthase [EC:6.3.2.3]"
Unigene57434_All	gi|494657911|ref|WP_007415855.1|	105	Bacteria	#N/A	#N/A
Unigene57438_All	gi|496253713|ref|WP_008967098.1|	83.2	Bradyrhizobium elkanii	#N/A	#N/A
Unigene57442_All	gi|316935415|ref|YP_004110397.1|	139	Rhizobiales	#N/A	#N/A
Unigene57445_All	gi|515292198|ref|WP_016841424.1|	168	Rhizobiales	"K10805	acyl-CoA thioesterase II [EC:3.1.2.-]"
Unigene57446_All	gi|544641748|ref|WP_021076107.1|	83.6	Bradyrhizobium	"K11534
Unigene57447_All	gi|550975188|ref|WP_022723402.1|	159	Bradyrhizobium	"K02528
Unigene57451_All	gi|148253275|ref|YP_001237860.1|	132	Rhizobiales	"K00794	6,7-dimethyl-8-ribityllumazine synthase [EC:2.5.1.78]"
Unigene57452_All	gi|209883526|ref|YP_002287383.1|	61.6	Bradyrhizobium elkanii	"K03650
Unigene57453_All	gi|515308855|ref|WP_016847612.1|	58.2	Bradyrhizobium elkanii	#N/A	#N/A
Unigene57454_All	gi|316936040|ref|YP_004111022.1|	97.4	Bradyrhizobium elkanii	"K01644	citrate lyase subunit beta / citryl-CoA lyase [EC:4.1.3.6 4.1.3.34]"
Unigene57457_All	gi|92115757|ref|YP_575486.1|	127	Rhizobiales	"K01814	phosphoribosylformimino-5-aminoimidazole carboxamide ribotide isomerase [EC:5.3.1.16]"
Unigene57460_All	gi|517477555|ref|WP_018648139.1|	197	Rhizobiales	"K02033
Unigene57464_All	gi|495413102|ref|WP_008137800.1|	68.9	Rhizobiales	#N/A	#N/A
Unigene57465_All	gi|517083801|ref|WP_018272619.1|	82	Bradyrhizobium elkanii	#N/A	#N/A
Unigene57466_All	gi|459287058|ref|YP_007510215.1|	124	Bradyrhizobiaceae	#N/A	#N/A
Unigene57467_All	gi|517268280|ref|WP_018457098.1|	63.9	Bradyrhizobium elkanii	#N/A	#N/A
Unigene57468_All	gi|384219810|ref|YP_005610976.1|	97.8	Bradyrhizobium elkanii	#N/A	#N/A
Unigene57471_All	gi|493589182|ref|WP_006542103.1|	47.8	Bradyrhizobium elkanii	#N/A	#N/A
Unigene57472_All	gi|148251807|ref|YP_001236392.1|	79	Bradyrhizobium elkanii	"K08281	nicotinamidase/pyrazinamidase [EC:3.5.1.19 3.5.1.-]"
Unigene57479_All	gi|517269780|ref|WP_018458598.1|	95.9	Bradyrhizobium elkanii	"K00058	D-3-phosphoglycerate dehydrogenase [EC:1.1.1.95]"
Unigene57481_All	gi|192288944|ref|YP_001989549.1|	90.9	Rhizobiales	"K07823	3-oxoadipyl-CoA thiolase [EC:2.3.1.174]"
Unigene57489_All	gi|75676904|ref|YP_319325.1|	95.9	Bradyrhizobium elkanii	"K03562
Unigene57499_All	gi|198283340|ref|YP_002219661.1|	155	Comamonadaceae	#N/A	#N/A
Unigene57508_All	gi|119896868|ref|YP_932081.1|	60.1	Bradyrhizobium elkanii	#N/A	#N/A
Unigene57512_All	gi|494882496|ref|WP_007608546.1|	54.7	Rhizobiales	"K01834	2,3-bisphosphoglycerate-dependent phosphoglycerate mutase [EC:5.4.2.1]"
Unigene57513_All	gi|115522671|ref|YP_779582.1|	79	Bradyrhizobium elkanii	"K03217	preprotein translocase subunit YidC"
Unigene57514_All	gi|494879818|ref|WP_007605870.1|	53.1	Bradyrhizobium	#N/A	#N/A
Unigene57531_All	gi|493661475|ref|WP_006612798.1|	158	Rhizobiales	"K05993
Unigene57549_All	gi|404270703|gb|EJZ34719.1|	161	Bradyrhizobium elkanii	#N/A	#N/A
Unigene57550_All	gi|496250661|ref|WP_008964046.1|	96.3	Bradyrhizobium elkanii	#N/A	#N/A
Unigene57554_All	gi|78067294|ref|YP_370063.1|	48.1	Alphaproteobacteria	#N/A	#N/A
Unigene57555_All	gi|494878419|ref|WP_007604508.1|	103	Bradyrhizobium elkanii	#N/A	#N/A
Unigene57556_All	gi|383768661|ref|YP_005447724.1|	134	Rhizobiales	"K01902	succinyl-CoA synthetase alpha subunit [EC:6.2.1.5]"
Unigene57567_All	gi|497485303|ref|WP_009799501.1|	81.6	Bradyrhizobiaceae	"K03621	glycerol-3-phosphate acyltransferase PlsX [EC:2.3.1.15]"
Unigene57568_All	gi|496256520|ref|WP_008969905.1|	95.9	Bradyrhizobium elkanii	#N/A	#N/A
Unigene57573_All	gi|494866172|ref|WP_007592270.1|	60.8	Rhizobiales	"K00626	acetyl-CoA C-acetyltransferase [EC:2.3.1.9]"
Unigene57574_All	gi|494867529|ref|WP_007593626.1|	129	Bradyrhizobiaceae	#N/A	#N/A
Unigene57575_All	gi|495415990|ref|WP_008140688.1|	130	Bradyrhizobium elkanii	#N/A	#N/A
Unigene57590_All	gi|517132249|ref|WP_018321067.1|	137	Bradyrhizobium japonicum	#N/A	#N/A
Unigene57597_All	gi|514392293|ref|WP_016553175.1|	136	Rhizobiales	#N/A	#N/A
Unigene57598_All	gi|372487013|ref|YP_005026578.1|	115	Rhizobiales	"K00666
Unigene57600_All	gi|459287573|ref|YP_007510730.1|	106	Bradyrhizobium elkanii	#N/A	#N/A
Unigene57619_All	gi|91976224|ref|YP_568883.1|	94.7	Rhizobiales	#N/A	#N/A
Unigene57622_All	gi|27382522|ref|NP_774051.1|	129	Rhizobiales	#N/A	#N/A
Unigene57627_All	gi|497486741|ref|WP_009800939.1|	67	Rhizobiales	#N/A	#N/A
Unigene57629_All	gi|496317848|ref|WP_009027026.1|	115	Bradyrhizobium elkanii	"K03100	signal peptidase I [EC:3.4.21.89]"
Unigene57639_All	gi|404265071|gb|EJZ30231.1|	101	Bradyrhizobium elkanii	#N/A	#N/A
Unigene57647_All	gi|522041541|ref|WP_020552750.1|	55.8	Alphaproteobacteria	#N/A	#N/A
Unigene57660_All	gi|495415026|ref|WP_008139724.1|	133	Bradyrhizobium elkanii	#N/A	#N/A
Unigene57661_All	gi|517472326|ref|WP_018643010.1|	93.6	Bradyrhizobium japonicum	#N/A	#N/A
Unigene57662_All	gi|291617055|ref|YP_003519797.1|	50.1	Bradyrhizobium elkanii	#N/A	#N/A
Unigene57667_All	gi|494872128|ref|WP_007598224.1|	115	Bradyrhizobium elkanii	#N/A	#N/A
Unigene57675_All	gi|494879418|ref|WP_007605498.1|	159	Rhizobiales	#N/A	#N/A
Unigene57677_All	gi|384222084|ref|YP_005613250.1|	129	Rhizobiales	"K13896	microcin C transport system ATP-binding protein"
Unigene57717_All	gi|488798499|ref|WP_002710905.1|	137	Rhizobiales	#N/A	#N/A
Unigene57744_All	gi|494867828|ref|WP_007593925.1|	68.6	Bradyrhizobium	#N/A	#N/A
Unigene57750_All	gi|27383052|ref|NP_774581.1|	144	Bradyrhizobium	"K01269
Unigene57751_All	gi|496249390|ref|WP_008962775.1|	112	Bradyrhizobium elkanii	#N/A	#N/A
Unigene57753_All	gi|192291303|ref|YP_001991908.1|	62	Rhodopseudomonas palustris	#N/A	#N/A
Unigene57759_All	gi|496259221|ref|WP_008972606.1|	169	Rhizobiales	"K02036	phosphate transport system ATP-binding protein [EC:3.6.3.27]"
Unigene57760_All	gi|305696572|gb|ADM67447.1|	82.8	Bradyrhizobium elkanii	#N/A	#N/A
Unigene57761_All	gi|146341412|ref|YP_001206460.1|	155	Bradyrhizobiaceae	"K00609	aspartate carbamoyltransferase catalytic subunit [EC:2.1.3.2]"
Unigene57764_All	gi|494879382|ref|WP_007605470.1|	60.1	Bradyrhizobium elkanii	#N/A	#N/A
Unigene57767_All	gi|517267336|ref|WP_018456154.1|	118	Bradyrhizobium elkanii	#N/A	#N/A
Unigene57768_All	gi|316932594|ref|YP_004107576.1|	135	Rhizobiales	#N/A	#N/A
Unigene57778_All	gi|516640489|ref|WP_018012068.1|	84	Bradyrhizobium elkanii	"K00372	nitrate reductase catalytic subunit [EC:1.7.99.4]"
Unigene57779_All	gi|517083276|ref|WP_018272094.1|	132	Bradyrhizobium elkanii	#N/A	#N/A
Unigene57782_All	gi|496250630|ref|WP_008964015.1|	100	Proteobacteria	#N/A	#N/A
Unigene57784_All	gi|493370005|ref|WP_006326338.1|	133	Rhizobiales	"K01992
Unigene57789_All	gi|384214702|ref|YP_005605866.1|	132	Rhizobiales	#N/A	#N/A
Unigene57798_All	gi|478180217|ref|YP_007701290.1|	81.3	Rhodobacteraceae	"K02025
Unigene57799_All	gi|517134499|ref|WP_018323317.1|	144	Bradyrhizobium elkanii	"K03529
Unigene57803_All	gi|517083328|ref|WP_018272146.1|	229	Bradyrhizobiaceae	"K02864	large subunit ribosomal protein L10"
Unigene57804_All	gi|493551930|ref|WP_006505565.1|	147	Bradyrhizobium elkanii	#N/A	#N/A
Unigene57806_All	gi|544645069|ref|WP_021079397.1|	75.5	Pandoraea sp. SD6-2	#N/A	#N/A
Unigene57807_All	gi|496251004|ref|WP_008964389.1|	119	Bradyrhizobiaceae	"K06890
Unigene57809_All	gi|494862297|ref|WP_007588397.1|	97.1	Bradyrhizobium	"K03296
Unigene57810_All	gi|493542271|ref|WP_006496136.1|	62.8	Alphaproteobacteria	#N/A	#N/A
Unigene57811_All	gi|517080456|ref|WP_018269274.1|	87	Bradyrhizobium elkanii	#N/A	#N/A
Unigene57813_All	gi|384213879|ref|YP_005605042.1|	156	Rhizobiales	"K00257	[EC:1.3.99.-]"
Unigene57816_All	gi|544700846|ref|WP_021131942.1|	61.2	Rhizobiales	"K03088
Unigene57820_All	gi|488798705|ref|WP_002711111.1|	127	Bradyrhizobiaceae	#N/A	#N/A
Unigene57824_All	gi|517264876|ref|WP_018453694.1|	161	Bradyrhizobium elkanii	"K01733	threonine synthase [EC:4.2.3.1]"
Unigene57825_All	gi|544645175|ref|WP_021079502.1|	121	Bradyrhizobium elkanii	#N/A	#N/A
Unigene57836_All	gi|494874450|ref|WP_007600545.1|	167	Rhizobiales	"K02412	flagellum-specific ATP synthase [EC:3.6.3.14]"
Unigene57841_All	gi|517134580|ref|WP_018323398.1|	100	Bradyrhizobium elkanii	"K04761
Unigene57846_All	gi|494877542|ref|WP_007603631.1|	95.9	Bradyrhizobium	"K00099	1-deoxy-D-xylulose-5-phosphate reductoisomerase [EC:1.1.1.267]"
Unigene57847_All	gi|563494642|ref|WP_023713314.1|	57	Rhizobiales	#N/A	#N/A
Unigene57849_All	gi|517470096|ref|WP_018640795.1|	168	Rhizobiales	"K02051
Unigene57852_All	gi|290243031|ref|YP_003494701.1|	52.8	Rhizobiales	#N/A	#N/A
Unigene57855_All	gi|515305651|ref|WP_016846213.1|	142	Bradyrhizobium elkanii	"K07045
Unigene57856_All	gi|488800029|ref|WP_002712435.1|	132	Bradyrhizobiaceae	"K07161
Unigene57859_All	gi|515547133|ref|WP_016980117.1|	54.3	Proteobacteria	"K03088
Unigene57864_All	gi|494865470|ref|WP_007591568.1|	130	Proteobacteria	"K00799	glutathione S-transferase [EC:2.5.1.18]"
Unigene57869_All	gi|86751560|ref|YP_488056.1|	92	Bradyrhizobium elkanii	"K03327
Unigene57872_All	gi|491426921|ref|WP_005284716.1|	124	Bacteria	"K01756	adenylosuccinate lyase [EC:4.3.2.2]"
Unigene57876_All	gi|544646017|ref|WP_021080335.1|	88.2	Bradyrhizobium elkanii	#N/A	#N/A
Unigene57878_All	gi|493663632|ref|WP_006614903.1|	124	Bradyrhizobiaceae	"K01455	formamidase [EC:3.5.1.49]"
Unigene57880_All	gi|518026194|ref|WP_019196402.1|	52	Bacteria	"K00799	glutathione S-transferase [EC:2.5.1.18]"
Unigene57881_All	gi|544647043|ref|WP_021081349.1|	197	Staphylococcus epidermidis	#N/A	#N/A
Unigene58069_All	gi|550965642|ref|WP_022713951.1|	437	Bacteria	"K00485	dimethylaniline monooxygenase (N-oxide forming) [EC:1.14.13.8]"
Unigene58172_All	gi|544645865|ref|WP_021080185.1|	184	Bradyrhizobium elkanii	#N/A	#N/A
Unigene58310_All	gi|86749354|ref|YP_485850.1|	127	Rhodopseudomonas palustris	#N/A	#N/A
Unigene58359_All	gi|494880264|ref|WP_007606314.1|	161	Rhizobiales	#N/A	#N/A
Unigene58368_All	gi|494869161|ref|WP_007595258.1|	179	Rhizobiales	"K03862	vanillate monooxygenase [EC:1.14.13.82]"
Unigene58448_All	gi|86748469|ref|YP_484965.1|	254	Rhizobiales	"K01897	long-chain acyl-CoA synthetase [EC:6.2.1.3]"
Unigene58636_All	gi|384214789|ref|YP_005605953.1|	110	Bradyrhizobium	"K00517	[EC:1.14.-.-]"
Unigene58637_All	gi|383774977|ref|YP_005454046.1|	177	Rhizobiales	"K00517	[EC:1.14.-.-]"
Unigene58648_All	gi|494883067|ref|WP_007609117.1|	164	Rhizobiales	#N/A	#N/A
Unigene58665_All	gi|488705293|ref|WP_002629262.1|	111	Proteobacteria	#N/A	#N/A
Unigene58707_All	gi|492877047|ref|WP_006019663.1|	59.3	Bradyrhizobium elkanii	#N/A	#N/A
Unigene58719_All	gi|496500256|ref|WP_009208539.1|	121	Bradyrhizobium elkanii	"K09927
Unigene58730_All	gi|146337480|ref|YP_001202528.1|	146	Rhizobiales	#N/A	#N/A
Unigene58744_All	gi|515287115|ref|WP_016840037.1|	134	Bradyrhizobium elkanii	"K06147
Unigene58832_All	gi|516783676|ref|WP_018099674.1|	101	Bradyrhizobium	#N/A	#N/A
Unigene58850_All	gi|118474117|ref|YP_891267.1|	94.7	Epsilonproteobacteria	"K02948	small subunit ribosomal protein S11"
Unigene58877_All	gi|91782358|ref|YP_557564.1|	95.9	Bradyrhizobium	"K03566
Unigene58908_All	gi|493659084|ref|WP_006610469.1|	87	Bradyrhizobium elkanii	#N/A	#N/A
Unigene58926_All	gi|494877853|ref|WP_007603942.1|	157	Rhizobiales	"K01696	tryptophan synthase beta chain [EC:4.2.1.20]"
Unigene58963_All	gi|496248635|ref|WP_008962020.1|	132	Proteobacteria	"K02050
Unigene58972_All	gi|493356702|ref|WP_006313263.1|	47.8	Bradyrhizobium	#N/A	#N/A
Unigene59020_All	gi|518894388|ref|WP_020050263.1|	80.1	Bradyrhizobium	"K02026
Unigene59031_All	gi|494878544|ref|WP_007604633.1|	60.8	Rhizobiales	#N/A	#N/A
Unigene59040_All	gi|398353937|ref|YP_006399401.1|	74.3	Rhizobiales	#N/A	#N/A
Unigene59102_All	gi|90422309|ref|YP_530679.1|	62.8	Rhizobiales	#N/A	#N/A
Unigene59112_All	gi|493148003|ref|WP_006160913.1|	150	Bradyrhizobiaceae	"K07239
Unigene59163_All	gi|161525915|ref|YP_001580927.1|	59.7	Bradyrhizobium elkanii	#N/A	#N/A
Unigene59192_All	gi|517082252|ref|WP_018271070.1|	130	Bradyrhizobium elkanii	#N/A	#N/A
Unigene59223_All	gi|518465172|ref|WP_019635379.1|	77	Paenibacillus	#N/A	#N/A
Unigene59245_All	gi|493660965|ref|WP_006612300.1|	173	Rhizobiales	#N/A	#N/A
Unigene59246_All	gi|544645469|ref|WP_021079794.1|	132	Bradyrhizobium elkanii	#N/A	#N/A
Unigene5929_All	gi|494489255|ref|WP_007278726.1|	63.9	Lentisphaera araneosa	#N/A	#N/A
Unigene59303_All	gi|92116948|ref|YP_576677.1|	71.6	Bradyrhizobium sp. BTAi1	"K02420	flagellar biosynthetic protein FliQ"
Unigene59325_All	gi|2598221|emb|CAA69952.1|	97.4	Bradyrhizobium elkanii	"K00117	quinoprotein glucose dehydrogenase [EC:1.1.5.2]"
Unigene59378_All	gi|384217044|ref|YP_005608210.1|	137	Bradyrhizobium	"K09686	antibiotic transport system permease protein"
Unigene59386_All	gi|488492573|ref|WP_002536017.1|	108	Bacteria	#N/A	#N/A
Unigene59439_All	gi|152982731|ref|YP_001354058.1|	80.9	Rhodopseudomonas palustris	#N/A	#N/A
Unigene59442_All	gi|495414862|ref|WP_008139560.1|	97.1	Bradyrhizobium elkanii	#N/A	#N/A
Unigene59471_All	gi|492883892|ref|WP_006021814.1|	132	Bradyrhizobiaceae	"K08177
Unigene59504_All	gi|15811172|gb|AAL08844.1|AF308673_2	50.8	Anaplasmataceae	#N/A	#N/A
Unigene59621_All	gi|407715650|ref|YP_006836930.1|	61.2	Bacteria	#N/A	#N/A
Unigene60027_All	gi|447177716|ref|WP_001254972.1|	198	Bacteria	"K07047
Unigene60732_All	gi|556453881|ref|WP_023313998.1|	49.3	Bacteria	#N/A	#N/A
Unigene60852_All	gi|492906083|ref|WP_006036489.1|	109	Paenibacillaceae	"K02902	large subunit ribosomal protein L28"
Unigene60908_All	gi|404267823|gb|EJZ32422.1|	50.1	Rhizobiales	"K00825	kynurenine/2-aminoadipate aminotransferase [EC:2.6.1.7 2.6.1.39]"
Unigene61088_All	gi|488143519|ref|WP_002214727.1|	154	Enterobacteriaceae	"K03704
Unigene61112_All	gi|90425729|ref|YP_534099.1|	85.5	Bradyrhizobium elkanii	"K02016	iron complex transport system substrate-binding protein"
Unigene61167_All	gi|91974697|ref|YP_567356.1|	130	Bradyrhizobium elkanii	#N/A	#N/A
Unigene61226_All	gi|384214826|ref|YP_005605990.1|	57.4	Bradyrhizobium	"K01692	enoyl-CoA hydratase [EC:4.2.1.17]"
Unigene61234_All	gi|91977939|ref|YP_570598.1|	142	Bradyrhizobium elkanii	"K13810	transaldolase / glucose-6-phosphate isomerase [EC:2.2.1.2 5.3.1.9]"
Unigene61284_All	gi|517126805|ref|WP_018315623.1|	74.7	Rhizobiales	#N/A	#N/A
Unigene61313_All	gi|220921408|ref|YP_002496709.1|	91.3	Bradyrhizobium elkanii	"K02014
Unigene61333_All	gi|494872251|ref|WP_007598347.1|	139	Rhizobiales	"K00962	polyribonucleotide nucleotidyltransferase [EC:2.7.7.8]"
Unigene61335_All	gi|518697875|ref|WP_019859413.1|	106	Proteobacteria	"K10440	ribose transport system permease protein"
Unigene61403_All	gi|491711590|ref|WP_005557480.1|	59.3	Bacteria	"K02237
Unigene61428_All	gi|495418566|ref|WP_008143263.1|	49.7	Bradyrhizobium elkanii	#N/A	#N/A
Unigene61441_All	gi|496252955|ref|WP_008966340.1|	167	Rhizobiales	"K00517	[EC:1.14.-.-]"
Unigene61466_All	gi|494885617|ref|WP_007611665.1|	51.6	Rhizobiales	#N/A	#N/A
Unigene61475_All	gi|493727156|ref|WP_006676510.1|	120	Paenibacillaceae	"K03076	preprotein translocase subunit SecY"
Unigene61535_All	gi|544644370|ref|WP_021078704.1|	104	Bradyrhizobium sp. WSM1253	#N/A	#N/A
Unigene61548_All	gi|192288479|ref|YP_001989084.1|	151	Bradyrhizobium elkanii	"K00356	NADH dehydrogenase [EC:1.6.99.3]"
Unigene61549_All	gi|497485100|ref|WP_009799298.1|	140	Bradyrhizobiaceae	#N/A	#N/A
Unigene61592_All	gi|384215668|ref|YP_005606834.1|	104	Bradyrhizobium elkanii	#N/A	#N/A
Unigene61598_All	gi|330822789|ref|YP_004386092.1|	82.4	Afipia clevelandensis	"K07068
Unigene61601_All	gi|517129084|ref|WP_018317902.1|	184	Rhizobiales	"K00666
Unigene61613_All	gi|384220858|ref|YP_005612024.1|	117	Rhizobiales	"K02858	3,4-dihydroxy 2-butanone 4-phosphate synthase [EC:4.1.99.12]"
Unigene61626_All	gi|383768478|ref|YP_005447541.1|	158	Bradyrhizobium elkanii	"K03650
Unigene61637_All	gi|563499199|ref|WP_023717110.1|	74.7	Bradyrhizobium elkanii	#N/A	#N/A
Unigene61642_All	gi|492581590|ref|WP_005893520.1|	151	Proteobacteria	"K09458	3-oxoacyl-[acyl-carrier-protein] synthase II [EC:2.3.1.179]"
Unigene61648_All	gi|496252649|ref|WP_008966034.1|	155	Bradyrhizobium elkanii	"K02533
Unigene61661_All	gi|564007503|ref|WP_023833657.1|	194	Bradyrhizobiaceae	#N/A	#N/A
Unigene61667_All	gi|517129916|ref|WP_018318734.1|	70.5	Bradyrhizobium	#N/A	#N/A
Unigene61680_All	gi|493516823|ref|WP_006471066.1|	68.9	Proteobacteria	#N/A	#N/A
Unigene61685_All	gi|493808548|ref|WP_006756275.1|	120	Bradyrhizobium elkanii	#N/A	#N/A
Unigene61692_All	gi|517265775|ref|WP_018454593.1|	110	Rhizobiales	"K03406	methyl-accepting chemotaxis protein"
Unigene61708_All	gi|544642999|ref|WP_021077350.1|	124	Proteobacteria	"K01552
Unigene61747_All	gi|497483274|ref|WP_009797472.1|	143	Rhizobiales	"K05805
Unigene61750_All	gi|496316757|ref|WP_009025935.1|	108	Bradyrhizobium elkanii	#N/A	#N/A
Unigene61755_All	gi|492881566|ref|WP_006021156.1|	102	Rhizobiales	#N/A	#N/A
Unigene61763_All	gi|91975981|ref|YP_568640.1|	114	Rhizobiales	"K00119	[EC:1.1.99.-]"
Unigene61764_All	gi|517084994|ref|WP_018273812.1|	81.3	Rhizobiales	#N/A	#N/A
Unigene61774_All	gi|148257966|ref|YP_001242551.1|	103	Bradyrhizobium	#N/A	#N/A
Unigene61784_All	gi|497420965|ref|WP_009735163.1|	120	Bradyrhizobiaceae	#N/A	#N/A
Unigene61788_All	gi|544645560|ref|WP_021079884.1|	175	Bradyrhizobiaceae	"K01876	aspartyl-tRNA synthetase [EC:6.1.1.12]"
Unigene61812_All	gi|544644740|ref|WP_021079070.1|	135	Bradyrhizobium elkanii	"K11752	diaminohydroxyphosphoribosylaminopyrimidine deaminase / 5-amino-6-(5-phosphoribosylamino)uracil reductase [EC:3.5.4.26 1.1.1.193]"
Unigene61818_All	gi|515290204|ref|WP_016840601.1|	50.4	Rhizobiales	"K00528
Unigene61822_All	gi|544644986|ref|WP_021079315.1|	105	Alphaproteobacteria	#N/A	#N/A
Unigene61824_All	gi|517477357|ref|WP_018647941.1|	48.9	Bradyrhizobium elkanii	#N/A	#N/A
Unigene61836_All	gi|493659517|ref|WP_006610890.1|	180	Bradyrhizobiaceae	"K03406	methyl-accepting chemotaxis protein"
Unigene61841_All	gi|384218589|ref|YP_005609755.1|	125	Bradyrhizobium elkanii	#N/A	#N/A
Unigene61847_All	gi|495404790|ref|WP_008129489.1|	140	Bradyrhizobium	"K07025
Unigene61848_All	gi|493377214|ref|WP_006333501.1|	139	Bradyrhizobium elkanii	"K03885	NADH dehydrogenase [EC:1.6.99.3]"
Unigene61851_All	gi|494878524|ref|WP_007604613.1|	112	Bradyrhizobium	"K02298	cytochrome o ubiquinol oxidase subunit I [EC:1.10.3.-]"
Unigene61853_All	gi|387789303|ref|YP_006254368.1|	82.8	Bradyrhizobiaceae	#N/A	#N/A
Unigene61859_All	gi|167646769|ref|YP_001684432.1|	79.7	Proteobacteria	#N/A	#N/A
Unigene61860_All	gi|517268970|ref|WP_018457788.1|	145	Rhizobiales	"K09969	general L-amino acid transport system substrate-binding protein"
Unigene61862_All	gi|494867875|ref|WP_007593972.1|	75.1	Bradyrhizobium	#N/A	#N/A
Unigene61865_All	gi|495401354|ref|WP_008126053.1|	71.6	Proteobacteria	"K01998	branched-chain amino acid transport system permease protein"
Unigene61866_All	gi|544647660|ref|WP_021081948.1|	92	Rhizobiales	"K00023	acetoacetyl-CoA reductase [EC:1.1.1.36]"
Unigene61873_All	gi|517083865|ref|WP_018272683.1|	147	Bradyrhizobium elkanii	#N/A	#N/A
Unigene61874_All	gi|90421558|ref|YP_529928.1|	206	Bradyrhizobium	"K01077	alkaline phosphatase [EC:3.1.3.1]"
Unigene61876_All	gi|489262701|ref|WP_003170554.1|	102	Bradyrhizobium	"K03205	type IV secretion system protein VirD4"
Unigene61892_All	gi|75674815|ref|YP_317236.1|	131	Bradyrhizobiaceae	"K00666
Unigene61896_All	gi|544645819|ref|WP_021080140.1|	97.8	Alphaproteobacteria	"K13021
Unigene61897_All	gi|404272059|gb|EJZ35782.1|	112	Bradyrhizobium	"K01716	3-hydroxyacyl-[acyl-carrier-protein] dehydratase [EC:4.2.1.59]"
Unigene61901_All	gi|209883377|ref|YP_002287234.1|	103	Bradyrhizobiaceae	"K03497
Unigene61904_All	gi|517131661|ref|WP_018320479.1|	179	Rhizobiales	"K03642
Unigene61906_All	gi|494869585|ref|WP_007595682.1|	126	Bradyrhizobium elkanii	#N/A	#N/A
Unigene61917_All	gi|86747527|ref|YP_484023.1|	239	Bradyrhizobiaceae	"K08304
Unigene61924_All	gi|518939059|ref|WP_020094934.1|	97.1	Bacteria	#N/A	#N/A
Unigene61926_All	gi|517265835|ref|WP_018454653.1|	132	Rhizobiales	"K01638	malate synthase [EC:2.3.3.9]"
Unigene61932_All	gi|496115960|ref|WP_008840467.1|	100	Bradyrhizobium elkanii	"K07303
Unigene61933_All	gi|527203623|gb|EPS70027.1|	64.7	Bacteria	#N/A	#N/A
Unigene61934_All	gi|517080147|ref|WP_018268965.1|	127	Bradyrhizobium	#N/A	#N/A
Unigene61936_All	gi|494888160|ref|WP_007614206.1|	140	Bradyrhizobium elkanii	"K00111	glycerol-3-phosphate dehydrogenase [EC:1.1.5.3]"
Unigene61937_All	gi|493660724|ref|WP_006612066.1|	137	Rhizobiales	"K01768	adenylate cyclase [EC:4.6.1.1]"
Unigene61940_All	gi|515296919|ref|WP_016843058.1|	81.3	Bradyrhizobium elkanii	#N/A	#N/A
Unigene61942_All	gi|27377906|ref|NP_769435.1|	118	Bradyrhizobium elkanii	#N/A	#N/A
Unigene61943_All	gi|493228509|ref|WP_006205840.1|	48.9	Rhizobiales	#N/A	#N/A
Unigene61945_All	gi|517082637|ref|WP_018271455.1|	101	Rhizobiales	#N/A	#N/A
Unigene61949_All	gi|563445275|ref|WP_023672113.1|	159	Rhizobiales	"K03628	transcription termination factor Rho"
Unigene61952_All	gi|494888940|ref|WP_007614986.1|	113	Bradyrhizobium	#N/A	#N/A
Unigene61960_All	gi|518026468|ref|WP_019196676.1|	144	Proteobacteria	"K00114	alcohol dehydrogenase (cytochrome c) [EC:1.1.2.8]"
Unigene61968_All	gi|86747395|ref|YP_483891.1|	159	Bradyrhizobium elkanii	"K03642
Unigene61972_All	gi|497485405|ref|WP_009799603.1|	172	Bradyrhizobiaceae	"K03684
Unigene61978_All	gi|404268836|gb|EJZ33228.1|	80.1	Bradyrhizobium elkanii	#N/A	#N/A
Unigene61983_All	gi|404270341|gb|EJZ34427.1|	117	Rhizobiales	#N/A	#N/A
Unigene61984_All	gi|517081046|ref|WP_018269864.1|	67	Bradyrhizobiaceae	#N/A	#N/A
Unigene61985_All	gi|495419927|ref|WP_008144624.1|	118	Bradyrhizobium elkanii	"K01459
Unigene61996_All	gi|384222336|ref|YP_005613502.1|	135	Rhizobiales	#N/A	#N/A
Unigene62002_All	gi|493659920|ref|WP_006611283.1|	107	Bradyrhizobium	"K01918	pantoate--beta-alanine ligase [EC:6.3.2.1]"
Unigene62012_All	gi|497484436|ref|WP_009798634.1|	134	Rhizobiales	"K00620	glutamate N-acetyltransferase / amino-acid N-acetyltransferase [EC:2.3.1.35 2.3.1.1]"
Unigene62016_All	gi|544648270|ref|WP_021082533.1|	124	Bradyrhizobium elkanii	#N/A	#N/A
Unigene62021_All	gi|496500546|ref|WP_009208829.1|	176	Bradyrhizobium	"K02027
Unigene62028_All	gi|497727544|ref|WP_010041728.1|	70.5	Bradyrhizobium elkanii	#N/A	#N/A
Unigene62030_All	gi|488806610|ref|WP_002719016.1|	87.8	Afipia	#N/A	#N/A
Unigene62036_All	gi|516121154|ref|WP_017551734.1|	80.5	Bacteria	"K07667	two-component system, OmpR family, KDP operon response regulator KdpE"
Unigene62041_All	gi|86748840|ref|YP_485336.1|	149	Bradyrhizobium elkanii	"K03735	ethanolamine ammonia-lyase large subunit [EC:4.3.1.7]"
Unigene62042_All	gi|550974936|ref|WP_022723150.1|	137	Rhizobiales	"K00457	4-hydroxyphenylpyruvate dioxygenase [EC:1.13.11.27]"
Unigene62053_All	gi|517080492|ref|WP_018269310.1|	114	Bradyrhizobiaceae	"K03686
Unigene62055_All	gi|497462107|ref|WP_009776305.1|	88.2	Bradyrhizobium	#N/A	#N/A
Unigene62060_All	gi|495438958|ref|WP_008163653.1|	63.2	Bradyrhizobium	"K09687	antibiotic transport system ATP-binding protein"
Unigene62065_All	gi|383770339|ref|YP_005449402.1|	135	Rhizobiales	"K07303
Unigene62069_All	gi|384218535|ref|YP_005609701.1|	182	Rhizobiales	"K02357
Unigene62075_All	gi|404268061|gb|EJZ32611.1|	72.4	Bradyrhizobium elkanii	"K06147
Unigene62078_All	gi|494869628|ref|WP_007595725.1|	186	Bradyrhizobiaceae	"K05343	maltose alpha-D-glucosyltransferase/ alpha-amylase [EC:5.4.99.16 3.2.1.1]"
Unigene62080_All	gi|492889533|ref|WP_006023613.1|	173	Alphaproteobacteria	#N/A	#N/A
Unigene62081_All	gi|73537593|ref|YP_297960.1|	50.8	Burkholderiales	#N/A	#N/A
Unigene62083_All	gi|494873582|ref|WP_007599677.1|	145	Bradyrhizobium	"K00481	p-hydroxybenzoate 3-monooxygenase [EC:1.14.13.2]"
Unigene62096_All	gi|493662392|ref|WP_006613690.1|	134	Bradyrhizobium	"K00494	alkanal monooxygenase alpha chain [EC:1.14.14.3]"
Unigene62104_All	gi|209544904|ref|YP_002277133.1|	110	Rhizobiales	#N/A	#N/A
Unigene62110_All	gi|171061017|ref|YP_001793366.1|	48.5	Burkholderiaceae	#N/A	#N/A
Unigene62117_All	gi|494870888|ref|WP_007596984.1|	130	Bradyrhizobium elkanii	"K01560	2-haloacid dehalogenase [EC:3.8.1.2]"
Unigene62119_All	gi|563496417|ref|WP_023714403.1|	135	Bradyrhizobium	"K00111	glycerol-3-phosphate dehydrogenase [EC:1.1.5.3]"
Unigene62121_All	gi|384215294|ref|YP_005606460.1|	68.2	Bradyrhizobium elkanii	#N/A	#N/A
Unigene62128_All	gi|550974947|ref|WP_022723161.1|	132	Bradyrhizobiaceae	"K06164
Unigene62129_All	gi|517265033|ref|WP_018453851.1|	73.6	Bradyrhizobium elkanii	#N/A	#N/A
Unigene62135_All	gi|518026160|ref|WP_019196368.1|	108	Bradyrhizobiaceae	#N/A	#N/A
Unigene62138_All	gi|517083308|ref|WP_018272126.1|	156	Bradyrhizobium elkanii	#N/A	#N/A
Unigene62140_All	gi|86748931|ref|YP_485427.1|	65.9	Rhizobiales	"K03088
Unigene62147_All	gi|27376571|ref|NP_768100.1|	142	Rhizobiales	"K03189
Unigene62153_All	gi|496317461|ref|WP_009026639.1|	95.9	Bradyrhizobium elkanii	#N/A	#N/A
Unigene62165_All	gi|39937585|ref|NP_949861.1|	183	Bradyrhizobiaceae	"K06287
Unigene62166_All	gi|209886603|ref|YP_002290460.1|	75.9	Rhizobium/Agrobacterium group	"K00573
Unigene62169_All	gi|544642270|ref|WP_021076626.1|	159	Bradyrhizobium elkanii	#N/A	#N/A
Unigene62173_All	gi|384214381|ref|YP_005605544.1|	176	Rhizobiales	"K10773	endonuclease III [EC:4.2.99.18]"
Unigene62174_All	gi|495419529|ref|WP_008144226.1|	139	Rhizobiales	#N/A	#N/A
Unigene62179_All	gi|39936659|ref|NP_948935.1|	148	Bradyrhizobiaceae	#N/A	#N/A
Unigene62184_All	gi|27383029|ref|NP_774558.1|	144	Rhizobiales	"K02032
Unigene62187_All	gi|496316615|ref|WP_009025793.1|	134	Rhizobiales	"K00817	histidinol-phosphate aminotransferase [EC:2.6.1.9]"
Unigene62191_All	gi|544643771|ref|WP_021078110.1|	156	Bradyrhizobium elkanii	"K00666
Unigene62193_All	gi|494872542|ref|WP_007598637.1|	192	Rhizobiales	"K03466
Unigene62194_All	gi|563845407|ref|WP_023802381.1|	41.6	Bradyrhizobium	#N/A	#N/A
Unigene62197_All	gi|517127667|ref|WP_018316485.1|	104	Bradyrhizobium elkanii	"K04762
Unigene62202_All	gi|496261158|ref|WP_008974543.1|	148	Rhizobiales	"K04097	glutathione S-transferase [EC:2.5.1.18]"
Unigene62205_All	gi|154243702|ref|YP_001409275.1|	105	Rhizobiales	#N/A	#N/A
Unigene62207_All	gi|72160680|ref|YP_288337.1|	63.9	Bradyrhizobium elkanii	"K01692	enoyl-CoA hydratase [EC:4.2.1.17]"
Unigene62210_All	gi|495416752|ref|WP_008141450.1|	127	Rhizobiales	"K00248	butyryl-CoA dehydrogenase [EC:1.3.8.1]"
Unigene62215_All	gi|544645099|ref|WP_021079427.1|	166	Pseudomonas	#N/A	#N/A
Unigene62220_All	gi|544645266|ref|WP_021079593.1|	147	Bradyrhizobium elkanii	#N/A	#N/A
Unigene62224_All	gi|517475866|ref|WP_018646452.1|	128	Bradyrhizobiaceae	"K09987
Unigene62230_All	gi|494873100|ref|WP_007599195.1|	132	Rhizobiales	"K00620	glutamate N-acetyltransferase / amino-acid N-acetyltransferase [EC:2.3.1.35 2.3.1.1]"
Unigene62231_All	gi|494945863|ref|WP_007671891.1|	176	Bradyrhizobium	#N/A	#N/A
Unigene62234_All	gi|490221611|ref|WP_004119981.1|	124	Rhizobiales	#N/A	#N/A
Unigene62237_All	gi|494881326|ref|WP_007607376.1|	83.2	Bradyrhizobium elkanii	"K00275	pyridoxamine 5'-phosphate oxidase [EC:1.4.3.5]"
Unigene62245_All	gi|544647581|ref|WP_021081873.1|	209	Rhizobiales	"K00119	[EC:1.1.99.-]"
Unigene62246_All	gi|517130050|ref|WP_018318868.1|	130	Rhizobiales	"K00658	2-oxoglutarate dehydrogenase E2 component (dihydrolipoamide succinyltransferase) [EC:2.3.1.61]"
Unigene62248_All	gi|518025446|ref|WP_019195654.1|	112	Bradyrhizobium	#N/A	#N/A
Unigene62249_All	gi|86750036|ref|YP_486532.1|	162	Rhizobiales	"K06894
Unigene62250_All	gi|496697249|ref|WP_009338792.1|	59.3	Bradyrhizobiaceae	"K02956	small subunit ribosomal protein S15"
Unigene62254_All	gi|544642060|ref|WP_021076417.1|	62.4	Bradyrhizobium elkanii	#N/A	#N/A
Unigene62256_All	gi|384219969|ref|YP_005611135.1|	74.7	Bradyrhizobium japonicum	#N/A	#N/A
Unigene62257_All	gi|91975592|ref|YP_568251.1|	125	Rhodopseudomonas palustris	#N/A	#N/A
Unigene62258_All	gi|497421048|ref|WP_009735246.1|	123	Bradyrhizobiaceae	"K07507
Unigene62261_All	gi|27378345|ref|NP_769874.1|	136	Rhizobiales	"K02035
Unigene62265_All	gi|75675969|ref|YP_318390.1|	75.1	Bradyrhizobiaceae	"K03118	sec-independent protein translocase protein TatC"
Unigene62266_All	gi|459287430|ref|YP_007510587.1|	124	Bradyrhizobium elkanii	"K00875	D-ribulokinase [EC:2.7.1.47]"
Unigene62267_All	gi|192288803|ref|YP_001989408.1|	70.9	Bradyrhizobium elkanii	"K06180
Unigene62269_All	gi|39934998|ref|NP_947274.1|	103	Bradyrhizobiaceae	"K01362
Unigene62272_All	gi|517266233|ref|WP_018455051.1|	191	Bradyrhizobium elkanii	#N/A	#N/A
Unigene62276_All	gi|148241037|ref|YP_001220538.1|	49.3	Bradyrhizobium elkanii	#N/A	#N/A
Unigene62277_All	gi|90426312|ref|YP_534682.1|	134	Bradyrhizobium elkanii	"K08970
Unigene62278_All	gi|493659388|ref|WP_006610767.1|	130	Bradyrhizobium elkanii	"K00640	serine O-acetyltransferase [EC:2.3.1.30]"
Unigene62281_All	gi|518025124|ref|WP_019195332.1|	133	Bradyrhizobiaceae	"K01534
Unigene62282_All	gi|497484138|ref|WP_009798336.1|	79.7	Bradyrhizobium elkanii	#N/A	#N/A
Unigene62283_All	gi|515800712|ref|WP_017231467.1|	73.9	Bradyrhizobium	"K08369
Unigene62285_All	gi|27381873|ref|NP_773402.1|	114	Bradyrhizobiaceae	"K00851	gluconokinase [EC:2.7.1.12]"
Unigene62287_All	gi|497421634|ref|WP_009735832.1|	107	Rhizobiales	"K01847	methylmalonyl-CoA mutase [EC:5.4.99.2]"
Unigene62293_All	gi|209885187|ref|YP_002289044.1|	70.5	Bradyrhizobium	#N/A	#N/A
Unigene62294_All	gi|170742827|ref|YP_001771482.1|	94.7	Proteobacteria	"K08482
Unigene62296_All	gi|459287699|ref|YP_007510856.1|	125	Bradyrhizobium elkanii	"K12972	gyoxylate/hydroxypyruvate reductase A [EC:1.1.1.79 1.1.1.81]"
Unigene62299_All	gi|493658100|ref|WP_006609501.1|	109	Rhizobiales	"K01998	branched-chain amino acid transport system permease protein"
Unigene62301_All	gi|316931601|ref|YP_004106583.1|	109	Bradyrhizobiaceae	#N/A	#N/A
Unigene62303_All	gi|431931483|ref|YP_007244529.1|	90.9	Bradyrhizobiaceae	#N/A	#N/A
Unigene62305_All	gi|493657933|ref|WP_006609338.1|	136	Rhizobiales	"K00773
Unigene62306_All	gi|493661059|ref|WP_006612391.1|	68.6	Rhizobiales	"K01828
Unigene62308_All	gi|544811323|ref|WP_021228172.1|	65.5	Bradyrhizobiaceae	#N/A	#N/A
Unigene62311_All	gi|6671367|gb|AAF23177.1|AF217196_1	159	Rhizobiales	"K03274	ADP-L-glycero-D-manno-heptose 6-epimerase [EC:5.1.3.20]"
Unigene62320_All	gi|495418516|ref|WP_008143213.1|	108	Bradyrhizobium elkanii	#N/A	#N/A
Unigene62321_All	gi|182676813|ref|YP_001830921.1|	124	Bradyrhizobium	#N/A	#N/A
Unigene62322_All	gi|497422291|ref|WP_009736489.1|	92.4	Bradyrhizobiaceae	"K02356
Unigene62326_All	gi|488800325|ref|WP_002712731.1|	162	Bradyrhizobium elkanii	"K00517	[EC:1.14.-.-]"
Unigene62329_All	gi|494884462|ref|WP_007610510.1|	67.4	Rhizobiales	"K00821	acetylornithine/N-succinyldiaminopimelate aminotransferase [EC:2.6.1.11 2.6.1.17]"
Unigene62330_All	gi|384220567|ref|YP_005611733.1|	184	Rhizobiales	"K00681	gamma-glutamyltranspeptidase [EC:2.3.2.2]"
Unigene62333_All	gi|517477579|ref|WP_018648163.1|	75.9	Bradyrhizobium	#N/A	#N/A
Unigene62335_All	gi|404271444|gb|EJZ35304.1|	135	Bradyrhizobium elkanii	"K02022
Unigene62341_All	gi|498282055|ref|WP_010596211.1|	80.5	Bradyrhizobium elkanii	#N/A	#N/A
Unigene62342_All	gi|493658158|ref|WP_006609558.1|	150	Rhizobiales	"K00257	[EC:1.3.99.-]"
Unigene62344_All	gi|496322404|ref|WP_009031582.1|	67.8	Rhizobiales	"K00765	ATP phosphoribosyltransferase [EC:2.4.2.17]"
Unigene62345_All	gi|517520146|ref|WP_018690354.1|	79	Bradyrhizobium elkanii	#N/A	#N/A
Unigene62348_All	gi|459293281|ref|YP_007516438.1|	90.9	Bradyrhizobium elkanii	#N/A	#N/A
Unigene62349_All	gi|544644139|ref|WP_021078475.1|	99.4	Bradyrhizobium elkanii	"K02050
Unigene62359_All	gi|146343366|ref|YP_001208414.1|	58.2	Bradyrhizobium	#N/A	#N/A
Unigene62365_All	gi|494871973|ref|WP_007598069.1|	158	Proteobacteria	"K01426	amidase [EC:3.5.1.4]"
Unigene62371_All	gi|497421410|ref|WP_009735608.1|	84	Bacteria	"K03379	cyclohexanone monooxygenase [EC:1.14.13.22]"
Unigene62374_All	gi|316931421|ref|YP_004106403.1|	117	Bradyrhizobium elkanii	"K00681	gamma-glutamyltranspeptidase [EC:2.3.2.2]"
Unigene62376_All	gi|544643336|ref|WP_021077684.1|	55.1	Bradyrhizobium elkanii	#N/A	#N/A
Unigene62377_All	gi|517475671|ref|WP_018646258.1|	177	Bradyrhizobium	"K01087	trehalose 6-phosphate phosphatase [EC:3.1.3.12]"
Unigene62379_All	gi|459293475|ref|YP_007516632.1|	145	Bradyrhizobium elkanii	"K00023	acetoacetyl-CoA reductase [EC:1.1.1.36]"
Unigene62382_All	gi|544643207|ref|WP_021077556.1|	156	Bradyrhizobiaceae	"K03446
Unigene62384_All	gi|544647136|ref|WP_021081439.1|	135	Rhizobiales	"K03566
Unigene62385_All	gi|517265645|ref|WP_018454463.1|	99	Bradyrhizobium elkanii	#N/A	#N/A
Unigene62389_All	gi|544643359|ref|WP_021077707.1|	77.4	Rhizobiales	"K01768	adenylate cyclase [EC:4.6.1.1]"
Unigene62394_All	gi|517080557|ref|WP_018269375.1|	162	Bradyrhizobiaceae	"K01077	alkaline phosphatase [EC:3.1.3.1]"
Unigene62395_All	gi|544644962|ref|WP_021079291.1|	184	Bradyrhizobium elkanii	"K05367	penicillin-binding protein 1C [EC:2.4.1.-]"
Unigene62398_All	gi|492877033|ref|WP_006019656.1|	122	Rhizobiales	"K01599	uroporphyrinogen decarboxylase [EC:4.1.1.37]"
Unigene62399_All	gi|515291117|ref|WP_016841065.1|	107	Bradyrhizobiaceae	"K04088
Unigene62404_All	gi|459291011|ref|YP_007514168.1|	164	Rhizobiales	#N/A	#N/A
Unigene62405_All	gi|496250277|ref|WP_008963662.1|	62	Bradyrhizobium elkanii	"K01362
Unigene62407_All	gi|517083567|ref|WP_018272385.1|	80.9	Bradyrhizobium elkanii	#N/A	#N/A
Unigene62409_All	gi|492887394|ref|WP_006022922.1|	65.5	Rhizobiales	"K07577
Unigene62410_All	gi|148255759|ref|YP_001240344.1|	163	Bradyrhizobiaceae	"K04094
Unigene62413_All	gi|146340757|ref|YP_001205805.1|	132	Rhizobiales	"K02023
Unigene62414_All	gi|494870610|ref|WP_007596706.1|	94.7	Bradyrhizobium elkanii	#N/A	#N/A
Unigene62415_All	gi|544644218|ref|WP_021078553.1|	150	Bradyrhizobiaceae	"K08602
Unigene62420_All	gi|517127452|ref|WP_018316270.1|	119	Bradyrhizobiaceae	"K07058
Unigene62421_All	gi|494648350|ref|WP_007406294.1|	77.8	Bradyrhizobium sp. BTAi1	#N/A	#N/A
Unigene62423_All	gi|515297931|ref|WP_016843376.1|	95.5	Bradyrhizobium	#N/A	#N/A
Unigene62426_All	gi|78060288|ref|YP_366863.1|	48.9	Burkholderia	#N/A	#N/A
Unigene62438_All	gi|459293463|ref|YP_007516620.1|	202	Bradyrhizobium	"K00568	2-polyprenyl-6-hydroxyphenyl methylase / 3-demethylubiquinone-9 3-methyltransferase [EC:2.1.1.222 2.1.1.64]"
Unigene62440_All	gi|517082484|ref|WP_018271302.1|	96.7	Bradyrhizobiaceae	"K01255	leucyl aminopeptidase [EC:3.4.11.1]"
Unigene62446_All	gi|496696959|ref|WP_009338502.1|	56.2	Rhizobiales	"K01719	uroporphyrinogen-III synthase [EC:4.2.1.75]"
Unigene62450_All	gi|517809608|ref|WP_018979816.1|	106	Proteobacteria	"K02051
Unigene62453_All	gi|407689969|ref|YP_006813554.1|	71.2	Oligotropha carboxidovorans OM5	"K03497
Unigene62454_All	gi|517470881|ref|WP_018641574.1|	137	Rhizobiales	"K00873	pyruvate kinase [EC:2.7.1.40]"
Unigene62455_All	gi|517477054|ref|WP_018647638.1|	53.5	Rhizobiales	"K02232	adenosylcobyric acid synthase [EC:6.3.5.10]"
Unigene62461_All	gi|544645885|ref|WP_021080205.1|	180	Bradyrhizobium elkanii	#N/A	#N/A
Unigene62462_All	gi|27379307|ref|NP_770836.1|	119	Rhizobiales	"K03406	methyl-accepting chemotaxis protein"
Unigene62463_All	gi|495411168|ref|WP_008135866.1|	93.2	Bradyrhizobium elkanii	#N/A	#N/A
Unigene62467_All	gi|319795092|ref|YP_004156732.1|	54.3	Comamonadaceae	#N/A	#N/A
Unigene62469_All	gi|494884269|ref|WP_007610318.1|	112	Proteobacteria	"K11106
Unigene62473_All	gi|497421853|ref|WP_009736051.1|	109	Rhizobiales	"K04485
Unigene62475_All	gi|39934766|ref|NP_947042.1|	59.3	Bradyrhizobiaceae	"K07006
Unigene62477_All	gi|496699526|ref|WP_009341069.1|	160	Bradyrhizobiaceae	"K03043	DNA-directed RNA polymerase subunit beta [EC:2.7.7.6]"
Unigene62479_All	gi|544644670|ref|WP_021079001.1|	166	Bradyrhizobium elkanii	#N/A	#N/A
Unigene62483_All	gi|316932990|ref|YP_004107972.1|	92.8	Bradyrhizobiaceae	#N/A	#N/A
Unigene62487_All	gi|383768402|ref|YP_005447465.1|	118	Bradyrhizobium elkanii	#N/A	#N/A
Unigene62489_All	gi|218777926|ref|YP_002429244.1|	108	Bradyrhizobiaceae	"K01897	long-chain acyl-CoA synthetase [EC:6.2.1.3]"
Unigene62490_All	gi|404266470|gb|EJZ31348.1|	177	Rhizobiales	#N/A	#N/A
Unigene62491_All	gi|110634775|ref|YP_674983.1|	65.1	Bradyrhizobium elkanii	#N/A	#N/A
Unigene62494_All	gi|515299772|ref|WP_016844072.1|	122	Rhizobiales	"K04083
Unigene62496_All	gi|544643994|ref|WP_021078331.1|	66.2	Bradyrhizobium elkanii	#N/A	#N/A
Unigene62497_All	gi|496252415|ref|WP_008965800.1|	139	Bradyrhizobium elkanii	#N/A	#N/A
Unigene62499_All	gi|496255628|ref|WP_008969013.1|	100	Bradyrhizobiaceae	"K02454	general secretion pathway protein E"
Unigene62500_All	gi|148255134|ref|YP_001239719.1|	79.7	Bradyrhizobium elkanii	"K01998	branched-chain amino acid transport system permease protein"
Unigene62501_All	gi|148254187|ref|YP_001238772.1|	47.4	Bradyrhizobium elkanii	"K00082	5-amino-6-(5-phosphoribosylamino)uracil reductase [EC:1.1.1.193]"
Unigene62503_All	gi|518026242|ref|WP_019196450.1|	90.5	Bradyrhizobium elkanii	"K02014
Unigene62504_All	gi|27382401|ref|NP_773930.1|	109	Bradyrhizobium elkanii	"K00484	4-hydroxyphenylacetate-3-monooxygenase small chain [EC:1.14.14.9]"
Unigene62507_All	gi|521035892|gb|EPQ17673.1|	73.2	Afipia clevelandensis	#N/A	#N/A
Unigene62508_All	gi|404272010|gb|EJZ35744.1|	52.8	Rhizobiales	#N/A	#N/A
Unigene62509_All	gi|384215951|ref|YP_005607117.1|	142	Bradyrhizobium	#N/A	#N/A
Unigene62511_All	gi|496319899|ref|WP_009029077.1|	130	Bradyrhizobiaceae	"K13581	modification methylase [EC:2.1.1.72]"
Unigene62512_All	gi|517129894|ref|WP_018318712.1|	84.7	Bradyrhizobium elkanii	"K03296
Unigene62517_All	gi|496248235|ref|WP_008961620.1|	82.4	Rhizobiales	#N/A	#N/A
Unigene62518_All	gi|517271451|ref|WP_018460269.1|	101	Bradyrhizobium sp. BTAi1	"K01338	ATP-dependent Lon protease [EC:3.4.21.53]"
Unigene62519_All	gi|495204203|ref|WP_007928984.1|	48.9	Pandoraea sp. SD6-2	#N/A	#N/A
Unigene62523_All	gi|493660121|ref|WP_006611477.1|	158	Bradyrhizobium	"K01778	diaminopimelate epimerase [EC:5.1.1.7]"
Unigene62524_All	gi|27376633|ref|NP_768162.1|	136	Rhizobiales	"K00927	phosphoglycerate kinase [EC:2.7.2.3]"
Unigene62526_All	gi|544642157|ref|WP_021076513.1|	58.9	Proteobacteria	"K03088
Unigene62527_All	gi|494057619|ref|WP_006999704.1|	51.2	Bradyrhizobium elkanii	"K03294
Unigene62528_All	gi|544647096|ref|WP_021081400.1|	145	Bradyrhizobium	#N/A	#N/A
Unigene62529_All	gi|27377813|ref|NP_769342.1|	85.1	Bradyrhizobium elkanii	#N/A	#N/A
Unigene62532_All	gi|404262605|gb|EJZ28400.1|	149	Bradyrhizobium elkanii	"K00147	glutamate-5-semialdehyde dehydrogenase [EC:1.2.1.41]"
Unigene62533_All	gi|517080885|ref|WP_018269703.1|	52	Bradyrhizobium elkanii	#N/A	#N/A
Unigene62536_All	gi|148252165|ref|YP_001236750.1|	135	Rhizobiales	"K00451	homogentisate 1,2-dioxygenase [EC:1.13.11.5]"
Unigene62538_All	gi|517267202|ref|WP_018456020.1|	102	Bradyrhizobiaceae	"K02433	aspartyl-tRNA(Asn)/glutamyl-tRNA (Gln) amidotransferase subunit A [EC:6.3.5.6 6.3.5.7]"
Unigene62547_All	gi|492219787|ref|WP_005779509.1|	65.1	Proteobacteria	#N/A	#N/A
Unigene62551_All	gi|496322169|ref|WP_009031347.1|	109	Bradyrhizobium	#N/A	#N/A
Unigene62552_All	gi|498504660|ref|WP_010805339.1|	56.2	Pandoraea sp. SD6-2	#N/A	#N/A
Unigene62553_All	gi|384214445|ref|YP_005605608.1|	68.9	Bradyrhizobium	"K05815	sn-glycerol 3-phosphate transport system permease protein"
Unigene62554_All	gi|384215587|ref|YP_005606753.1|	98.6	Bradyrhizobium elkanii	#N/A	#N/A
Unigene62555_All	gi|517134676|ref|WP_018323494.1|	149	Bradyrhizobium	"K01591	orotidine-5'-phosphate decarboxylase [EC:4.1.1.23]"
Unigene62556_All	gi|544641775|ref|WP_021076134.1|	110	Bradyrhizobium	#N/A	#N/A
Unigene62557_All	gi|489707575|ref|WP_003611712.1|	104	Bradyrhizobiaceae	#N/A	#N/A
Unigene62560_All	gi|544642212|ref|WP_021076568.1|	132	Bradyrhizobium elkanii	"K03286
Unigene62566_All	gi|519018163|ref|WP_020174038.1|	66.2	Afipia broomeae	#N/A	#N/A
Unigene62568_All	gi|495868351|ref|WP_008592930.1|	48.9	Bradyrhizobium elkanii	#N/A	#N/A
Unigene62569_All	gi|517265540|ref|WP_018454358.1|	92	Rhizobiales	#N/A	#N/A
Unigene62571_All	gi|489992370|ref|WP_003895427.1|	85.9	Rhizobiales	"K01473	N-methylhydantoinase A [EC:3.5.2.14]"
Unigene62574_All	gi|383772464|ref|YP_005451530.1|	77.4	Rhizobiales	"K01995	branched-chain amino acid transport system ATP-binding protein"
Unigene62576_All	gi|517265649|ref|WP_018454467.1|	91.3	Rhizobiales	"K01999	branched-chain amino acid transport system substrate-binding protein"
Unigene62580_All	gi|518027390|ref|WP_019197598.1|	91.3	Bradyrhizobium elkanii	"K00599	[EC:2.1.1.-]"
Unigene62582_All	gi|518231360|ref|WP_019401568.1|	68.9	Bradyrhizobium	"K02029
Unigene62583_All	gi|544643755|ref|WP_021078094.1|	171	Bradyrhizobium elkanii	"K07161
Unigene62587_All	gi|378951514|ref|YP_005209002.1|	80.1	Bradyrhizobium elkanii	"K03457
Unigene62590_All	gi|490984321|ref|WP_004846063.1|	45.8	Clostridiales	#N/A	#N/A
Unigene62592_All	gi|384218201|ref|YP_005609367.1|	57.8	Bradyrhizobium	"K08978
Unigene62594_All	gi|518406536|ref|WP_019576743.1|	84	Bradyrhizobium	#N/A	#N/A
Unigene62595_All	gi|565406251|gb|ETF00592.1|	91.3	Bradyrhizobium	"K02014
Unigene62597_All	gi|563859759|ref|WP_023803993.1|	63.5	Oligotropha carboxidovorans OM5	#N/A	#N/A
Unigene62598_All	gi|517270853|ref|WP_018459671.1|	47.4	Bradyrhizobium elkanii	#N/A	#N/A
Unigene62599_All	gi|549450655|ref|YP_008599295.1|	94	Proteobacteria	#N/A	#N/A
Unigene62601_All	gi|492875471|ref|WP_006018897.1|	71.6	Bradyrhizobium elkanii	"K02389	flagellar basal-body rod modification protein FlgD"
Unigene62603_All	gi|517476007|ref|WP_018646592.1|	135	Bradyrhizobium	"K02282
Unigene62604_All	gi|404267890|gb|EJZ32475.1|	139	Bradyrhizobium	#N/A	#N/A
Unigene62606_All	gi|115524141|ref|YP_781052.1|	170	Bradyrhizobiaceae	#N/A	#N/A
Unigene62607_All	gi|384215524|ref|YP_005606690.1|	96.7	Rhizobiales	"K03703	excinuclease ABC subunit C"
Unigene62609_All	gi|517082063|ref|WP_018270881.1|	147	Bradyrhizobium	"K06148	ATP-binding cassette, subfamily C, bacterial"
Unigene62613_All	gi|383772344|ref|YP_005451410.1|	63.5	Bradyrhizobium elkanii	"K00375
Unigene62617_All	gi|494981812|ref|WP_007707836.1|	135	Proteobacteria	"K10254
Unigene62618_All	gi|544642722|ref|WP_021077075.1|	85.9	Bradyrhizobium japonicum	#N/A	#N/A
Unigene62619_All	gi|146340893|ref|YP_001205941.1|	136	Bradyrhizobiaceae	"K02034
Unigene62620_All	gi|516886031|ref|WP_018147840.1|	80.9	Alphaproteobacteria	#N/A	#N/A
Unigene62622_All	gi|495414107|ref|WP_008138805.1|	157	Rhizobiales	"K02027
Unigene62623_All	gi|27381602|ref|NP_773131.1|	85.9	Bradyrhizobium elkanii	#N/A	#N/A
Unigene62625_All	gi|493663356|ref|WP_006614636.1|	82.4	Bradyrhizobium elkanii	"K09795
Unigene62626_All	gi|86747715|ref|YP_484211.1|	72.4	Bradyrhizobium elkanii	"K01567
Unigene62629_All	gi|384221101|ref|YP_005612267.1|	134	Bradyrhizobium	"K00681	gamma-glutamyltranspeptidase [EC:2.3.2.2]"
Unigene62633_All	gi|492875543|ref|WP_006018935.1|	144	Afipia broomeae	"K11177	xanthine dehydrogenase YagR molybdenum-binding subunit [EC:1.17.1.4]"
Unigene62634_All	gi|90423018|ref|YP_531388.1|	53.5	Bradyrhizobium sp. BTAi1	"K02391	flagellar basal-body rod protein FlgF"
Unigene62635_All	gi|496317781|ref|WP_009026959.1|	106	Rhizobiales	"K01826	5-carboxymethyl-2-hydroxymuconate isomerase [EC:5.3.3.10]"
Unigene62703_All	gi|493636240|ref|WP_006588044.1|	74.3	Rhodospirillum photometricum DSM 122	#N/A	#N/A
Unigene633_All	gi|434393037|ref|YP_007127984.1|	235	Cyanobacteria	"K06917
Unigene634_All	gi|495467086|ref|WP_008191777.1|	233	Cyanobacteria	"K06917
Unigene63525_All	gi|556104757|gb|ESO93409.1|	50.1	Bacteria	#N/A	#N/A
Unigene66547_All	gi|4775489|emb|CAB42616.1|	75.9	Bacteria	#N/A	#N/A
Unigene68037_All	gi|522093901|ref|WP_020605110.1|	52	Bacteria	#N/A	#N/A
Unigene68252_All	gi|28373835|pdb|1N0Q|A	66.6	Verrucomicrobia	#N/A	#N/A
Unigene68310_All	gi|404272006|gb|EJZ35741.1|	137	Rhizobiales	#N/A	#N/A
Unigene68449_All	gi|563550814|ref|WP_023756615.1|	72	Rhizobiales	#N/A	#N/A
Unigene68465_All	gi|517471734|ref|WP_018642422.1|	93.6	Bradyrhizobium elkanii	"K03545
Unigene68534_All	gi|384215064|ref|YP_005606229.1|	127	Rhizobiales	"K07080
Unigene68642_All	gi|544646540|ref|WP_021080853.1|	100	Bradyrhizobium elkanii	#N/A	#N/A
Unigene68688_All	gi|517265811|ref|WP_018454629.1|	129	Rhizobiales	"K00963	UTP--glucose-1-phosphate uridylyltransferase [EC:2.7.7.9]"
Unigene68690_All	gi|517472334|ref|WP_018643018.1|	57	Bradyrhizobium	#N/A	#N/A
Unigene7047_All	gi|78776779|ref|YP_393094.1|	78.2	Bacteria	"K03272	D-beta-D-heptose 7-phosphate kinase / D-beta-D-heptose 1-phosphate adenosyltransferase [EC:2.7.1.167 2.7.7.70]"
Unigene7660_All	gi|410500777|ref|YP_006939101.1|	43.1	Staphylococcus epidermidis	#N/A	#N/A
Unigene7938_All	gi|146342530|ref|YP_001207578.1|	169	Bradyrhizobium elkanii	#N/A	#N/A
Unigene8007_All	gi|517584526|ref|WP_018754734.1|	58.5	Paenibacillus	#N/A	#N/A
Unigene817_All	gi|494957881|ref|WP_007683908.1|	175	Alphaproteobacteria	"K07482
Unigene8180_All	gi|115525524|ref|YP_782435.1|	149	Bradyrhizobiaceae	"K00114	alcohol dehydrogenase (cytochrome c) [EC:1.1.2.8]"
Unigene8276_All	gi|542097647|ref|WP_021014187.1|	38.9	Gammaproteobacteria	#N/A	#N/A
Unigene8554_All	gi|86750237|ref|YP_486733.1|	220	Bacteria	#N/A	#N/A
Unigene8556_All	gi|384217335|ref|YP_005608501.1|	149	Bradyrhizobium elkanii	"K09181
Unigene8867_All	gi|339484119|ref|YP_004695905.1|	71.6	Proteobacteria	"K07726
Unigene9907_All	gi|495297529|ref|WP_008022281.1|	77	Gammaproteobacteria	#N/A	#N/A

## Sheet: Sheet1
CL10599.Contig2_All	Bacteria
CL10713.Contig2_All	Bacteria
CL11399.Contig1_All	Bacteria
CL11399.Contig2_All	Bacteria
CL2928.Contig11_All	Bacteria
CL2928.Contig17_All	Bacteria
CL2928.Contig18_All	Bacteria
CL2928.Contig2_All	Bacteria
CL2928.Contig6_All	Bacteria
CL3552.Contig1_All	Bacteria
CL3552.Contig2_All	Bacteria
CL3552.Contig3_All	Bacteria
CL4290.Contig2_All	Bacteria
CL4684.Contig2_All	Bacteria
CL5039.Contig1_All	Bacteria
CL642.Contig4_All	Bacteria
CL6730.Contig1_All	Bacteria
CL6730.Contig2_All	Bacteria
CL7516.Contig2_All	Bacteria
CL768.Contig5_All	Bacteria
CL8376.Contig1_All	Bacteria
CL8876.Contig1_All	Bacteria
CL8876.Contig2_All	Bacteria
CL9438.Contig1_All	Bacteria
CL9837.Contig1_All	Bacteria
CL9882.Contig1_All	Bacteria
Unigene10872_All	Bacteria
Unigene12858_All	Bacteria
Unigene13114_All	Bacteria
Unigene15216_All	Bacteria
Unigene20827_All	Bacteria
Unigene26566_All	Bacteria
Unigene26568_All	Bacteria
Unigene26569_All	Bacteria
Unigene26570_All	Bacteria
Unigene27590_All	Bacteria
Unigene28577_All	Bacteria
Unigene30997_All	Bacteria
Unigene34650_All	Bacteria
Unigene38582_All	Bacteria
Unigene39992_All	Bacteria
Unigene400_All	Bacteria
Unigene40765_All	Bacteria
Unigene43869_All	Bacteria
Unigene44128_All	Bacteria
Unigene44164_All	Bacteria
Unigene45412_All	Bacteria
Unigene45538_All	Bacteria
Unigene45696_All	Bacteria
Unigene45704_All	Bacteria
Unigene45832_All	Bacteria
Unigene46004_All	Bacteria
Unigene46479_All	Bacteria
Unigene46597_All	Bacteria
Unigene46616_All	Bacteria
Unigene47199_All	Bacteria
Unigene47206_All	Bacteria
Unigene47303_All	Bacteria
Unigene47630_All	Bacteria
Unigene47810_All	Bacteria
Unigene47904_All	Bacteria
Unigene47927_All	Bacteria
Unigene47935_All	Bacteria
Unigene47982_All	Bacteria
Unigene48201_All	Bacteria
Unigene48418_All	Bacteria
Unigene48419_All	Bacteria
Unigene48567_All	Bacteria
Unigene48695_All	Bacteria
Unigene49073_All	Bacteria
Unigene49091_All	Bacteria
Unigene49154_All	Bacteria
Unigene49358_All	Bacteria
Unigene49361_All	Bacteria
Unigene49544_All	Bacteria
Unigene49681_All	Bacteria
Unigene50467_All	Bacteria
Unigene50474_All	Bacteria
Unigene50502_All	Bacteria
Unigene50599_All	Bacteria
Unigene51060_All	Bacteria
Unigene51062_All	Bacteria
Unigene51965_All	Bacteria
Unigene52235_All	Bacteria
Unigene52496_All	Bacteria
Unigene52807_All	Bacteria
Unigene52826_All	Bacteria
Unigene52957_All	Bacteria
Unigene52991_All	Bacteria
Unigene53465_All	Bacteria
Unigene53540_All	Bacteria
Unigene53568_All	Bacteria
Unigene53600_All	Bacteria
Unigene53601_All	Bacteria
Unigene53639_All	Bacteria
Unigene53815_All	Bacteria
Unigene53836_All	Bacteria
Unigene53886_All	Bacteria
Unigene54303_All	Bacteria
Unigene54318_All	Bacteria
Unigene54549_All	Bacteria
Unigene54804_All	Bacteria
Unigene54943_All	Bacteria
Unigene55152_All	Bacteria
Unigene55412_All	Bacteria
Unigene55911_All	Bacteria
Unigene55973_All	Bacteria
Unigene56138_All	Bacteria
Unigene56205_All	Bacteria
Unigene56249_All	Bacteria
Unigene56256_All	Bacteria
Unigene56434_All	Bacteria
Unigene56490_All	Bacteria
Unigene56542_All	Bacteria
Unigene56686_All	Bacteria
Unigene56813_All	Bacteria
Unigene56934_All	Bacteria
Unigene57093_All	Bacteria
Unigene57371_All	Bacteria
Unigene57434_All	Bacteria
Unigene57872_All	Bacteria
Unigene57880_All	Bacteria
Unigene58069_All	Bacteria
Unigene59386_All	Bacteria
Unigene59621_All	Bacteria
Unigene60027_All	Bacteria
Unigene60732_All	Bacteria
Unigene61403_All	Bacteria
Unigene61924_All	Bacteria
Unigene61933_All	Bacteria
Unigene62036_All	Bacteria
Unigene62371_All	Bacteria
Unigene63525_All	Bacteria
Unigene66547_All	Bacteria
Unigene68037_All	Bacteria
Unigene7047_All	Bacteria
Unigene8554_All	Bacteria
CL1798.Contig1_All	Bacteroidetes
CL768.Contig2_All	Bacteroidetes
Unigene21252_All	Bacteroidetes
Unigene22019_All	Flavobacteriaceae
Unigene43614_All	Flavobacteriaceae
Unigene48335_All	Lentisphaera araneosa
Unigene5929_All	Lentisphaera araneosa
CL16.Contig1_All	Verrucomicrobia
Unigene68252_All	Verrucomicrobia
Unigene46246_All	Cyanobacteria
Unigene633_All	Cyanobacteria
Unigene634_All	Cyanobacteria
Unigene50173_All	Oscillatoriophycideae
Unigene56122_All	Oscillatoriophycideae
Unigene56335_All	Oscillatoriophycideae
CL10205.Contig1_All	Chroococcales
Unigene50396_All	Chroococcales
CL169.Contig2_All	Oscillatoriales
CL9438.Contig2_All	Oscillatoriales
Unigene52593_All	Oscillatoriales
Unigene52808_All	Oscillatoriales
CL5289.Contig5_All	Leptolyngbya
Unigene49966_All	Leptolyngbya
CL2928.Contig9_All	environmental samples <Bacteria>
CL846.Contig2_All	uncultured bacterium
CL846.Contig3_All	uncultured bacterium
CL846.Contig5_All	uncultured bacterium
Unigene54353_All	uncultured bacterium
CL2928.Contig1_All	Firmicutes
Unigene50073_All	Firmicutes
Unigene53143_All	Firmicutes
Unigene56812_All	Firmicutes
Unigene47878_All	Bacilli
CL4023.Contig7_All	Bacillales
Unigene25438_All	Paenibacillaceae
Unigene26025_All	Paenibacillaceae
Unigene28196_All	Paenibacillaceae
Unigene60852_All	Paenibacillaceae
Unigene61475_All	Paenibacillaceae
Unigene10964_All	Paenibacillus
Unigene36640_All	Paenibacillus
Unigene59223_All	Paenibacillus
Unigene8007_All	Paenibacillus
Unigene57881_All	Staphylococcus epidermidis
Unigene7660_All	Staphylococcus epidermidis
CL2928.Contig12_All	Lactobacillus
CL2928.Contig14_All	Lactobacillus
CL2928.Contig15_All	Lactobacillus
Unigene47342_All	Clostridia
CL11525.Contig1_All	Clostridiales
CL424.Contig2_All	Clostridiales
Unigene62590_All	Clostridiales
CL2928.Contig13_All	Heliobacterium modesticaldum Ice1
CL2928.Contig16_All	Heliobacterium modesticaldum Ice1
CL942.Contig15_All	Lachnospiraceae bacterium 3-2
CL942.Contig3_All	Lachnospiraceae bacterium 3-2
CL6334.Contig1_All	Desulfotomaculum ruminis DSM 2154
CL6334.Contig2_All	Desulfotomaculum ruminis DSM 2154
CL10884.Contig2_All	Proteobacteria
CL11352.Contig1_All	Proteobacteria
CL11352.Contig2_All	Proteobacteria
CL11581.Contig1_All	Proteobacteria
CL11581.Contig2_All	Proteobacteria
CL1353.Contig2_All	Proteobacteria
CL3319.Contig1_All	Proteobacteria
CL4023.Contig2_All	Proteobacteria
CL4330.Contig1_All	Proteobacteria
CL4330.Contig2_All	Proteobacteria
CL4330.Contig3_All	Proteobacteria
CL4330.Contig4_All	Proteobacteria
CL4330.Contig5_All	Proteobacteria
CL5289.Contig1_All	Proteobacteria
CL5289.Contig3_All	Proteobacteria
CL5289.Contig6_All	Proteobacteria
CL5386.Contig1_All	Proteobacteria
CL5386.Contig2_All	Proteobacteria
CL6064.Contig1_All	Proteobacteria
CL6064.Contig2_All	Proteobacteria
CL7059.Contig1_All	Proteobacteria
CL7059.Contig2_All	Proteobacteria
CL7059.Contig3_All	Proteobacteria
CL7569.Contig1_All	Proteobacteria
CL7569.Contig2_All	Proteobacteria
CL846.Contig1_All	Proteobacteria
CL846.Contig4_All	Proteobacteria
CL8854.Contig1_All	Proteobacteria
CL9448.Contig2_All	Proteobacteria
CL9541.Contig1_All	Proteobacteria
CL9541.Contig2_All	Proteobacteria
Unigene10265_All	Proteobacteria
Unigene17135_All	Proteobacteria
Unigene17978_All	Proteobacteria
Unigene17979_All	Proteobacteria
Unigene17981_All	Proteobacteria
Unigene17983_All	Proteobacteria
Unigene19543_All	Proteobacteria
Unigene25268_All	Proteobacteria
Unigene3186_All	Proteobacteria
Unigene42769_All	Proteobacteria
Unigene44331_All	Proteobacteria
Unigene44418_All	Proteobacteria
Unigene44708_All	Proteobacteria
Unigene45499_All	Proteobacteria
Unigene45513_All	Proteobacteria
Unigene45580_All	Proteobacteria
Unigene45820_All	Proteobacteria
Unigene45859_All	Proteobacteria
Unigene45925_All	Proteobacteria
Unigene46200_All	Proteobacteria
Unigene46281_All	Proteobacteria
Unigene46457_All	Proteobacteria
Unigene46713_All	Proteobacteria
Unigene46973_All	Proteobacteria
Unigene47011_All	Proteobacteria
Unigene47045_All	Proteobacteria
Unigene47108_All	Proteobacteria
Unigene47441_All	Proteobacteria
Unigene47670_All	Proteobacteria
Unigene47965_All	Proteobacteria
Unigene48246_All	Proteobacteria
Unigene48248_All	Proteobacteria
Unigene48694_All	Proteobacteria
Unigene49130_All	Proteobacteria
Unigene49187_All	Proteobacteria
Unigene49328_All	Proteobacteria
Unigene49704_All	Proteobacteria
Unigene50074_All	Proteobacteria
Unigene50438_All	Proteobacteria
Unigene50881_All	Proteobacteria
Unigene50624_All	Proteobacteria
Unigene51186_All	Proteobacteria
Unigene51224_All	Proteobacteria
Unigene51289_All	Proteobacteria
Unigene51622_All	Proteobacteria
Unigene52973_All	Proteobacteria
Unigene53318_All	Proteobacteria
Unigene53327_All	Proteobacteria
Unigene53328_All	Proteobacteria
Unigene53358_All	Proteobacteria
Unigene53437_All	Proteobacteria
Unigene53756_All	Proteobacteria
Unigene53775_All	Proteobacteria
Unigene54054_All	Proteobacteria
Unigene54111_All	Proteobacteria
Unigene54376_All	Proteobacteria
Unigene54503_All	Proteobacteria
Unigene54809_All	Proteobacteria
Unigene54875_All	Proteobacteria
Unigene55071_All	Proteobacteria
Unigene55223_All	Proteobacteria
Unigene55293_All	Proteobacteria
Unigene55314_All	Proteobacteria
Unigene55367_All	Proteobacteria
Unigene55500_All	Proteobacteria
Unigene55648_All	Proteobacteria
Unigene55754_All	Proteobacteria
Unigene55811_All	Proteobacteria
Unigene56033_All	Proteobacteria
Unigene56096_All	Proteobacteria
Unigene56171_All	Proteobacteria
Unigene56225_All	Proteobacteria
Unigene56291_All	Proteobacteria
Unigene56303_All	Proteobacteria
Unigene56315_All	Proteobacteria
Unigene56446_All	Proteobacteria
Unigene56447_All	Proteobacteria
Unigene56517_All	Proteobacteria
Unigene56810_All	Proteobacteria
Unigene57413_All	Proteobacteria
Unigene57414_All	Proteobacteria
Unigene57782_All	Proteobacteria
Unigene57859_All	Proteobacteria
Unigene57864_All	Proteobacteria
Unigene58665_All	Proteobacteria
Unigene58963_All	Proteobacteria
Unigene61335_All	Proteobacteria
Unigene61642_All	Proteobacteria
Unigene61680_All	Proteobacteria
Unigene61708_All	Proteobacteria
Unigene61859_All	Proteobacteria
Unigene61865_All	Proteobacteria
Unigene61960_All	Proteobacteria
Unigene62294_All	Proteobacteria
Unigene62365_All	Proteobacteria
Unigene62450_All	Proteobacteria
Unigene62469_All	Proteobacteria
Unigene62526_All	Proteobacteria
Unigene62547_All	Proteobacteria
Unigene62599_All	Proteobacteria
Unigene62617_All	Proteobacteria
Unigene8867_All	Proteobacteria
Unigene30057_All	Alphaproteobacteria
Unigene48116_All	Alphaproteobacteria
Unigene51032_All	Alphaproteobacteria
Unigene55784_All	Alphaproteobacteria
Unigene56373_All	Alphaproteobacteria
Unigene57554_All	Alphaproteobacteria
Unigene57647_All	Alphaproteobacteria
Unigene57810_All	Alphaproteobacteria
Unigene61822_All	Alphaproteobacteria
Unigene61896_All	Alphaproteobacteria
Unigene62080_All	Alphaproteobacteria
Unigene62620_All	Alphaproteobacteria
Unigene817_All	Alphaproteobacteria
CL5261.Contig1_All	Rhizobiales
Unigene12362_All	Rhizobiales
Unigene12449_All	Rhizobiales
Unigene12939_All	Rhizobiales
Unigene16784_All	Rhizobiales
Unigene21881_All	Rhizobiales
Unigene34323_All	Rhizobiales
Unigene36767_All	Rhizobiales
Unigene4195_All	Rhizobiales
Unigene43257_All	Rhizobiales
Unigene43587_All	Rhizobiales
Unigene46243_All	Rhizobiales
Unigene46386_All	Rhizobiales
Unigene46708_All	Rhizobiales
Unigene47453_All	Rhizobiales
Unigene484_All	Rhizobiales
Unigene54560_All	Rhizobiales
Unigene548_All	Rhizobiales
Unigene55134_All	Rhizobiales
Unigene55544_All	Rhizobiales
Unigene55625_All	Rhizobiales
Unigene55632_All	Rhizobiales
Unigene55696_All	Rhizobiales
Unigene55724_All	Rhizobiales
Unigene56052_All	Rhizobiales
Unigene56068_All	Rhizobiales
Unigene56077_All	Rhizobiales
Unigene56110_All	Rhizobiales
Unigene56125_All	Rhizobiales
Unigene56179_All	Rhizobiales
Unigene56194_All	Rhizobiales
Unigene56216_All	Rhizobiales
Unigene56238_All	Rhizobiales
Unigene56288_All	Rhizobiales
Unigene56376_All	Rhizobiales
Unigene56400_All	Rhizobiales
Unigene56472_All	Rhizobiales
Unigene56509_All	Rhizobiales
Unigene56541_All	Rhizobiales
Unigene56582_All	Rhizobiales
Unigene57053_All	Rhizobiales
Unigene57417_All	Rhizobiales
Unigene57442_All	Rhizobiales
Unigene57445_All	Rhizobiales
Unigene57451_All	Rhizobiales
Unigene57457_All	Rhizobiales
Unigene57460_All	Rhizobiales
Unigene57464_All	Rhizobiales
Unigene57481_All	Rhizobiales
Unigene57512_All	Rhizobiales
Unigene57531_All	Rhizobiales
Unigene57556_All	Rhizobiales
Unigene57573_All	Rhizobiales
Unigene57597_All	Rhizobiales
Unigene57598_All	Rhizobiales
Unigene57619_All	Rhizobiales
Unigene57622_All	Rhizobiales
Unigene57627_All	Rhizobiales
Unigene57675_All	Rhizobiales
Unigene57677_All	Rhizobiales
Unigene57717_All	Rhizobiales
Unigene57759_All	Rhizobiales
Unigene57768_All	Rhizobiales
Unigene57784_All	Rhizobiales
Unigene57789_All	Rhizobiales
Unigene57813_All	Rhizobiales
Unigene57816_All	Rhizobiales
Unigene57836_All	Rhizobiales
Unigene57847_All	Rhizobiales
Unigene57849_All	Rhizobiales
Unigene57852_All	Rhizobiales
Unigene58359_All	Rhizobiales
Unigene58368_All	Rhizobiales
Unigene58448_All	Rhizobiales
Unigene58637_All	Rhizobiales
Unigene58648_All	Rhizobiales
Unigene58730_All	Rhizobiales
Unigene58926_All	Rhizobiales
Unigene59031_All	Rhizobiales
Unigene59040_All	Rhizobiales
Unigene59102_All	Rhizobiales
Unigene59245_All	Rhizobiales
Unigene60908_All	Rhizobiales
Unigene61284_All	Rhizobiales
Unigene61333_All	Rhizobiales
Unigene61441_All	Rhizobiales
Unigene61466_All	Rhizobiales
Unigene61601_All	Rhizobiales
Unigene61613_All	Rhizobiales
Unigene61692_All	Rhizobiales
Unigene61747_All	Rhizobiales
Unigene61755_All	Rhizobiales
Unigene61763_All	Rhizobiales
Unigene61764_All	Rhizobiales
Unigene61818_All	Rhizobiales
Unigene61860_All	Rhizobiales
Unigene61866_All	Rhizobiales
Unigene61904_All	Rhizobiales
Unigene61926_All	Rhizobiales
Unigene61937_All	Rhizobiales
Unigene61943_All	Rhizobiales
Unigene61945_All	Rhizobiales
Unigene61949_All	Rhizobiales
Unigene61983_All	Rhizobiales
Unigene61996_All	Rhizobiales
Unigene62012_All	Rhizobiales
Unigene62042_All	Rhizobiales
Unigene62065_All	Rhizobiales
Unigene62069_All	Rhizobiales
Unigene62104_All	Rhizobiales
Unigene62140_All	Rhizobiales
Unigene62147_All	Rhizobiales
Unigene62173_All	Rhizobiales
Unigene62174_All	Rhizobiales
Unigene62184_All	Rhizobiales
Unigene62187_All	Rhizobiales
Unigene62193_All	Rhizobiales
Unigene62202_All	Rhizobiales
Unigene62205_All	Rhizobiales
Unigene62210_All	Rhizobiales
Unigene62230_All	Rhizobiales
Unigene62234_All	Rhizobiales
Unigene62245_All	Rhizobiales
Unigene62246_All	Rhizobiales
Unigene62249_All	Rhizobiales
Unigene62261_All	Rhizobiales
Unigene62287_All	Rhizobiales
Unigene62299_All	Rhizobiales
Unigene62305_All	Rhizobiales
Unigene62306_All	Rhizobiales
Unigene62311_All	Rhizobiales
Unigene62329_All	Rhizobiales
Unigene62330_All	Rhizobiales
Unigene62342_All	Rhizobiales
Unigene62344_All	Rhizobiales
Unigene62384_All	Rhizobiales
Unigene62389_All	Rhizobiales
Unigene62398_All	Rhizobiales
Unigene62404_All	Rhizobiales
Unigene62409_All	Rhizobiales
Unigene62413_All	Rhizobiales
Unigene62446_All	Rhizobiales
Unigene62454_All	Rhizobiales
Unigene62455_All	Rhizobiales
Unigene62462_All	Rhizobiales
Unigene62473_All	Rhizobiales
Unigene62490_All	Rhizobiales
Unigene62494_All	Rhizobiales
Unigene62508_All	Rhizobiales
Unigene62517_All	Rhizobiales
Unigene62524_All	Rhizobiales
Unigene62536_All	Rhizobiales
Unigene62569_All	Rhizobiales
Unigene62571_All	Rhizobiales
Unigene62574_All	Rhizobiales
Unigene62576_All	Rhizobiales
Unigene62607_All	Rhizobiales
Unigene62622_All	Rhizobiales
Unigene62635_All	Rhizobiales
Unigene68310_All	Rhizobiales
Unigene68449_All	Rhizobiales
Unigene68534_All	Rhizobiales
Unigene68688_All	Rhizobiales
Unigene38968_All	Bradyrhizobiaceae
Unigene43316_All	Bradyrhizobiaceae
Unigene43320_All	Bradyrhizobiaceae
Unigene46315_All	Bradyrhizobiaceae
Unigene55757_All	Bradyrhizobiaceae
Unigene56048_All	Bradyrhizobiaceae
Unigene56092_All	Bradyrhizobiaceae
Unigene56272_All	Bradyrhizobiaceae
Unigene56347_All	Bradyrhizobiaceae
Unigene56384_All	Bradyrhizobiaceae
Unigene56402_All	Bradyrhizobiaceae
Unigene56449_All	Bradyrhizobiaceae
Unigene56473_All	Bradyrhizobiaceae
Unigene56557_All	Bradyrhizobiaceae
Unigene56564_All	Bradyrhizobiaceae
Unigene57466_All	Bradyrhizobiaceae
Unigene57567_All	Bradyrhizobiaceae
Unigene57574_All	Bradyrhizobiaceae
Unigene57761_All	Bradyrhizobiaceae
Unigene57803_All	Bradyrhizobiaceae
Unigene57807_All	Bradyrhizobiaceae
Unigene57820_All	Bradyrhizobiaceae
Unigene57856_All	Bradyrhizobiaceae
Unigene57878_All	Bradyrhizobiaceae
Unigene59112_All	Bradyrhizobiaceae
Unigene59471_All	Bradyrhizobiaceae
Unigene61549_All	Bradyrhizobiaceae
Unigene61661_All	Bradyrhizobiaceae
Unigene61784_All	Bradyrhizobiaceae
Unigene61788_All	Bradyrhizobiaceae
Unigene61836_All	Bradyrhizobiaceae
Unigene61853_All	Bradyrhizobiaceae
Unigene61892_All	Bradyrhizobiaceae
Unigene61901_All	Bradyrhizobiaceae
Unigene61917_All	Bradyrhizobiaceae
Unigene61972_All	Bradyrhizobiaceae
Unigene61984_All	Bradyrhizobiaceae
Unigene62053_All	Bradyrhizobiaceae
Unigene62078_All	Bradyrhizobiaceae
Unigene62128_All	Bradyrhizobiaceae
Unigene62135_All	Bradyrhizobiaceae
Unigene62165_All	Bradyrhizobiaceae
Unigene62179_All	Bradyrhizobiaceae
Unigene62224_All	Bradyrhizobiaceae
Unigene62250_All	Bradyrhizobiaceae
Unigene62258_All	Bradyrhizobiaceae
Unigene62265_All	Bradyrhizobiaceae
Unigene62269_All	Bradyrhizobiaceae
Unigene62281_All	Bradyrhizobiaceae
Unigene62285_All	Bradyrhizobiaceae
Unigene62301_All	Bradyrhizobiaceae
Unigene62303_All	Bradyrhizobiaceae
Unigene62308_All	Bradyrhizobiaceae
Unigene62322_All	Bradyrhizobiaceae
Unigene62382_All	Bradyrhizobiaceae
Unigene62394_All	Bradyrhizobiaceae
Unigene62399_All	Bradyrhizobiaceae
Unigene62410_All	Bradyrhizobiaceae
Unigene62415_All	Bradyrhizobiaceae
Unigene62420_All	Bradyrhizobiaceae
Unigene62440_All	Bradyrhizobiaceae
Unigene62475_All	Bradyrhizobiaceae
Unigene62477_All	Bradyrhizobiaceae
Unigene62483_All	Bradyrhizobiaceae
Unigene62489_All	Bradyrhizobiaceae
Unigene62499_All	Bradyrhizobiaceae
Unigene62511_All	Bradyrhizobiaceae
Unigene62538_All	Bradyrhizobiaceae
Unigene62557_All	Bradyrhizobiaceae
Unigene62606_All	Bradyrhizobiaceae
Unigene62619_All	Bradyrhizobiaceae
Unigene8180_All	Bradyrhizobiaceae
Unigene25852_All	Afipia
Unigene62030_All	Afipia
Unigene62566_All	Afipia broomeae
Unigene62633_All	Afipia broomeae
Unigene61598_All	Afipia clevelandensis
Unigene62507_All	Afipia clevelandensis
CL3529.Contig1_All	Bradyrhizobium
CL3529.Contig2_All	Bradyrhizobium
Unigene17282_All	Bradyrhizobium
Unigene17511_All	Bradyrhizobium
Unigene3698_All	Bradyrhizobium
Unigene46101_All	Bradyrhizobium
Unigene46525_All	Bradyrhizobium
Unigene46657_All	Bradyrhizobium
Unigene47722_All	Bradyrhizobium
Unigene47974_All	Bradyrhizobium
Unigene54914_All	Bradyrhizobium
Unigene55297_All	Bradyrhizobium
Unigene55958_All	Bradyrhizobium
Unigene55994_All	Bradyrhizobium
Unigene56058_All	Bradyrhizobium
Unigene56570_All	Bradyrhizobium
Unigene57420_All	Bradyrhizobium
Unigene57446_All	Bradyrhizobium
Unigene57447_All	Bradyrhizobium
Unigene57514_All	Bradyrhizobium
Unigene57744_All	Bradyrhizobium
Unigene57750_All	Bradyrhizobium
Unigene57809_All	Bradyrhizobium
Unigene57846_All	Bradyrhizobium
Unigene58636_All	Bradyrhizobium
Unigene58832_All	Bradyrhizobium
Unigene58877_All	Bradyrhizobium
Unigene58972_All	Bradyrhizobium
Unigene59020_All	Bradyrhizobium
Unigene59378_All	Bradyrhizobium
Unigene61226_All	Bradyrhizobium
Unigene61667_All	Bradyrhizobium
Unigene61774_All	Bradyrhizobium
Unigene61847_All	Bradyrhizobium
Unigene61851_All	Bradyrhizobium
Unigene61862_All	Bradyrhizobium
Unigene61874_All	Bradyrhizobium
Unigene61876_All	Bradyrhizobium
Unigene61897_All	Bradyrhizobium
Unigene61934_All	Bradyrhizobium
Unigene61952_All	Bradyrhizobium
Unigene62002_All	Bradyrhizobium
Unigene62021_All	Bradyrhizobium
Unigene62055_All	Bradyrhizobium
Unigene62060_All	Bradyrhizobium
Unigene62083_All	Bradyrhizobium
Unigene62096_All	Bradyrhizobium
Unigene62119_All	Bradyrhizobium
Unigene62194_All	Bradyrhizobium
Unigene62231_All	Bradyrhizobium
Unigene62248_All	Bradyrhizobium
Unigene62283_All	Bradyrhizobium
Unigene62293_All	Bradyrhizobium
Unigene62321_All	Bradyrhizobium
Unigene62333_All	Bradyrhizobium
Unigene62359_All	Bradyrhizobium
Unigene62377_All	Bradyrhizobium
Unigene62423_All	Bradyrhizobium
Unigene62438_All	Bradyrhizobium
Unigene62509_All	Bradyrhizobium
Unigene62523_All	Bradyrhizobium
Unigene62528_All	Bradyrhizobium
Unigene62551_All	Bradyrhizobium
Unigene62553_All	Bradyrhizobium
Unigene62555_All	Bradyrhizobium
Unigene62556_All	Bradyrhizobium
Unigene62582_All	Bradyrhizobium
Unigene62592_All	Bradyrhizobium
Unigene62594_All	Bradyrhizobium
Unigene62595_All	Bradyrhizobium
Unigene62603_All	Bradyrhizobium
Unigene62604_All	Bradyrhizobium
Unigene62609_All	Bradyrhizobium
Unigene62629_All	Bradyrhizobium
Unigene68690_All	Bradyrhizobium
CL10837.Contig1_All	Bradyrhizobium elkanii
CL4009.Contig1_All	Bradyrhizobium elkanii
CL4009.Contig2_All	Bradyrhizobium elkanii
Unigene12642_All	Bradyrhizobium elkanii
Unigene12758_All	Bradyrhizobium elkanii
Unigene21204_All	Bradyrhizobium elkanii
Unigene25469_All	Bradyrhizobium elkanii
Unigene26147_All	Bradyrhizobium elkanii
Unigene26148_All	Bradyrhizobium elkanii
Unigene26326_All	Bradyrhizobium elkanii
Unigene3502_All	Bradyrhizobium elkanii
Unigene38642_All	Bradyrhizobium elkanii
Unigene4321_All	Bradyrhizobium elkanii
Unigene46314_All	Bradyrhizobium elkanii
Unigene46513_All	Bradyrhizobium elkanii
Unigene46561_All	Bradyrhizobium elkanii
Unigene47393_All	Bradyrhizobium elkanii
Unigene47833_All	Bradyrhizobium elkanii
Unigene55038_All	Bradyrhizobium elkanii
Unigene55296_All	Bradyrhizobium elkanii
Unigene55337_All	Bradyrhizobium elkanii
Unigene55662_All	Bradyrhizobium elkanii
Unigene55709_All	Bradyrhizobium elkanii
Unigene55803_All	Bradyrhizobium elkanii
Unigene55852_All	Bradyrhizobium elkanii
Unigene55974_All	Bradyrhizobium elkanii
Unigene56041_All	Bradyrhizobium elkanii
Unigene56155_All	Bradyrhizobium elkanii
Unigene56157_All	Bradyrhizobium elkanii
Unigene56195_All	Bradyrhizobium elkanii
Unigene56309_All	Bradyrhizobium elkanii
Unigene56317_All	Bradyrhizobium elkanii
Unigene56378_All	Bradyrhizobium elkanii
Unigene56444_All	Bradyrhizobium elkanii
Unigene56457_All	Bradyrhizobium elkanii
Unigene56468_All	Bradyrhizobium elkanii
Unigene56485_All	Bradyrhizobium elkanii
Unigene56518_All	Bradyrhizobium elkanii
Unigene56532_All	Bradyrhizobium elkanii
Unigene56539_All	Bradyrhizobium elkanii
Unigene56555_All	Bradyrhizobium elkanii
Unigene56560_All	Bradyrhizobium elkanii
Unigene56574_All	Bradyrhizobium elkanii
Unigene56601_All	Bradyrhizobium elkanii
Unigene56608_All	Bradyrhizobium elkanii
Unigene56612_All	Bradyrhizobium elkanii
Unigene57412_All	Bradyrhizobium elkanii
Unigene57438_All	Bradyrhizobium elkanii
Unigene57452_All	Bradyrhizobium elkanii
Unigene57453_All	Bradyrhizobium elkanii
Unigene57454_All	Bradyrhizobium elkanii
Unigene57465_All	Bradyrhizobium elkanii
Unigene57467_All	Bradyrhizobium elkanii
Unigene57468_All	Bradyrhizobium elkanii
Unigene57471_All	Bradyrhizobium elkanii
Unigene57472_All	Bradyrhizobium elkanii
Unigene57479_All	Bradyrhizobium elkanii
Unigene57489_All	Bradyrhizobium elkanii
Unigene57508_All	Bradyrhizobium elkanii
Unigene57513_All	Bradyrhizobium elkanii
Unigene57549_All	Bradyrhizobium elkanii
Unigene57550_All	Bradyrhizobium elkanii
Unigene57555_All	Bradyrhizobium elkanii
Unigene57568_All	Bradyrhizobium elkanii
Unigene57575_All	Bradyrhizobium elkanii
Unigene57600_All	Bradyrhizobium elkanii
Unigene57629_All	Bradyrhizobium elkanii
Unigene57639_All	Bradyrhizobium elkanii
Unigene57660_All	Bradyrhizobium elkanii
Unigene57662_All	Bradyrhizobium elkanii
Unigene57667_All	Bradyrhizobium elkanii
Unigene57751_All	Bradyrhizobium elkanii
Unigene57760_All	Bradyrhizobium elkanii
Unigene57764_All	Bradyrhizobium elkanii
Unigene57767_All	Bradyrhizobium elkanii
Unigene57778_All	Bradyrhizobium elkanii
Unigene57779_All	Bradyrhizobium elkanii
Unigene57799_All	Bradyrhizobium elkanii
Unigene57804_All	Bradyrhizobium elkanii
Unigene57811_All	Bradyrhizobium elkanii
Unigene57824_All	Bradyrhizobium elkanii
Unigene57825_All	Bradyrhizobium elkanii
Unigene57841_All	Bradyrhizobium elkanii
Unigene57855_All	Bradyrhizobium elkanii
Unigene57869_All	Bradyrhizobium elkanii
Unigene57876_All	Bradyrhizobium elkanii
Unigene58172_All	Bradyrhizobium elkanii
Unigene58707_All	Bradyrhizobium elkanii
Unigene58719_All	Bradyrhizobium elkanii
Unigene58744_All	Bradyrhizobium elkanii
Unigene58908_All	Bradyrhizobium elkanii
Unigene59163_All	Bradyrhizobium elkanii
Unigene59192_All	Bradyrhizobium elkanii
Unigene59246_All	Bradyrhizobium elkanii
Unigene59325_All	Bradyrhizobium elkanii
Unigene59442_All	Bradyrhizobium elkanii
Unigene61112_All	Bradyrhizobium elkanii
Unigene61167_All	Bradyrhizobium elkanii
Unigene61234_All	Bradyrhizobium elkanii
Unigene61313_All	Bradyrhizobium elkanii
Unigene61428_All	Bradyrhizobium elkanii
Unigene61548_All	Bradyrhizobium elkanii
Unigene61592_All	Bradyrhizobium elkanii
Unigene61626_All	Bradyrhizobium elkanii
Unigene61637_All	Bradyrhizobium elkanii
Unigene61648_All	Bradyrhizobium elkanii
Unigene61685_All	Bradyrhizobium elkanii
Unigene61750_All	Bradyrhizobium elkanii
Unigene61812_All	Bradyrhizobium elkanii
Unigene61824_All	Bradyrhizobium elkanii
Unigene61841_All	Bradyrhizobium elkanii
Unigene61848_All	Bradyrhizobium elkanii
Unigene61873_All	Bradyrhizobium elkanii
Unigene61906_All	Bradyrhizobium elkanii
Unigene61932_All	Bradyrhizobium elkanii
Unigene61936_All	Bradyrhizobium elkanii
Unigene61940_All	Bradyrhizobium elkanii
Unigene61942_All	Bradyrhizobium elkanii
Unigene61968_All	Bradyrhizobium elkanii
Unigene61978_All	Bradyrhizobium elkanii
Unigene61985_All	Bradyrhizobium elkanii
Unigene62016_All	Bradyrhizobium elkanii
Unigene62028_All	Bradyrhizobium elkanii
Unigene62041_All	Bradyrhizobium elkanii
Unigene62075_All	Bradyrhizobium elkanii
Unigene62117_All	Bradyrhizobium elkanii
Unigene62121_All	Bradyrhizobium elkanii
Unigene62129_All	Bradyrhizobium elkanii
Unigene62138_All	Bradyrhizobium elkanii
Unigene62153_All	Bradyrhizobium elkanii
Unigene62169_All	Bradyrhizobium elkanii
Unigene62191_All	Bradyrhizobium elkanii
Unigene62197_All	Bradyrhizobium elkanii
Unigene62207_All	Bradyrhizobium elkanii
Unigene62220_All	Bradyrhizobium elkanii
Unigene62237_All	Bradyrhizobium elkanii
Unigene62254_All	Bradyrhizobium elkanii
Unigene62266_All	Bradyrhizobium elkanii
Unigene62267_All	Bradyrhizobium elkanii
Unigene62272_All	Bradyrhizobium elkanii
Unigene62276_All	Bradyrhizobium elkanii
Unigene62277_All	Bradyrhizobium elkanii
Unigene62278_All	Bradyrhizobium elkanii
Unigene62282_All	Bradyrhizobium elkanii
Unigene62296_All	Bradyrhizobium elkanii
Unigene62320_All	Bradyrhizobium elkanii
Unigene62326_All	Bradyrhizobium elkanii
Unigene62335_All	Bradyrhizobium elkanii
Unigene62341_All	Bradyrhizobium elkanii
Unigene62345_All	Bradyrhizobium elkanii
Unigene62348_All	Bradyrhizobium elkanii
Unigene62349_All	Bradyrhizobium elkanii
Unigene62374_All	Bradyrhizobium elkanii
Unigene62376_All	Bradyrhizobium elkanii
Unigene62379_All	Bradyrhizobium elkanii
Unigene62385_All	Bradyrhizobium elkanii
Unigene62395_All	Bradyrhizobium elkanii
Unigene62405_All	Bradyrhizobium elkanii
Unigene62407_All	Bradyrhizobium elkanii
Unigene62414_All	Bradyrhizobium elkanii
Unigene62461_All	Bradyrhizobium elkanii
Unigene62463_All	Bradyrhizobium elkanii
Unigene62479_All	Bradyrhizobium elkanii
Unigene62487_All	Bradyrhizobium elkanii
Unigene62491_All	Bradyrhizobium elkanii
Unigene62496_All	Bradyrhizobium elkanii
Unigene62497_All	Bradyrhizobium elkanii
Unigene62500_All	Bradyrhizobium elkanii
Unigene62501_All	Bradyrhizobium elkanii
Unigene62503_All	Bradyrhizobium elkanii
Unigene62504_All	Bradyrhizobium elkanii
Unigene62512_All	Bradyrhizobium elkanii
Unigene62527_All	Bradyrhizobium elkanii
Unigene62529_All	Bradyrhizobium elkanii
Unigene62532_All	Bradyrhizobium elkanii
Unigene62533_All	Bradyrhizobium elkanii
Unigene62554_All	Bradyrhizobium elkanii
Unigene62560_All	Bradyrhizobium elkanii
Unigene62568_All	Bradyrhizobium elkanii
Unigene62580_All	Bradyrhizobium elkanii
Unigene62583_All	Bradyrhizobium elkanii
Unigene62587_All	Bradyrhizobium elkanii
Unigene62598_All	Bradyrhizobium elkanii
Unigene62601_All	Bradyrhizobium elkanii
Unigene62613_All	Bradyrhizobium elkanii
Unigene62623_All	Bradyrhizobium elkanii
Unigene62625_All	Bradyrhizobium elkanii
Unigene62626_All	Bradyrhizobium elkanii
Unigene68465_All	Bradyrhizobium elkanii
Unigene68642_All	Bradyrhizobium elkanii
Unigene7938_All	Bradyrhizobium elkanii
Unigene8556_All	Bradyrhizobium elkanii
Unigene57590_All	Bradyrhizobium japonicum
Unigene57661_All	Bradyrhizobium japonicum
Unigene62256_All	Bradyrhizobium japonicum
Unigene62618_All	Bradyrhizobium japonicum
Unigene49363_All	Bradyrhizobium sp. BTAi1
Unigene59303_All	Bradyrhizobium sp. BTAi1
Unigene62421_All	Bradyrhizobium sp. BTAi1
Unigene62518_All	Bradyrhizobium sp. BTAi1
Unigene62634_All	Bradyrhizobium sp. BTAi1
Unigene30206_All	Bradyrhizobium sp. WSM1253
Unigene56571_All	Bradyrhizobium sp. WSM1253
Unigene61535_All	Bradyrhizobium sp. WSM1253
CL10884.Contig1_All	Nitrobacter hamburgensis X14
Unigene56569_All	Nitrobacter hamburgensis X14
Unigene62453_All	Oligotropha carboxidovorans OM5
Unigene62597_All	Oligotropha carboxidovorans OM5
Unigene22197_All	Rhodopseudomonas palustris
Unigene43410_All	Rhodopseudomonas palustris
Unigene57753_All	Rhodopseudomonas palustris
Unigene58310_All	Rhodopseudomonas palustris
Unigene59439_All	Rhodopseudomonas palustris
Unigene62257_All	Rhodopseudomonas palustris
CL1463.Contig1_All	Rhizobiaceae
CL5289.Contig4_All	Rhizobium/Agrobacterium group
Unigene62166_All	Rhizobium/Agrobacterium group
CL10599.Contig1_All	Rhodobacteraceae
CL8016.Contig1_All	Rhodobacteraceae
Unigene57798_All	Rhodobacteraceae
CL4023.Contig1_All	Magnetospirillum gryphiswaldense MSR-1
CL4023.Contig3_All	Magnetospirillum gryphiswaldense MSR-1
CL4023.Contig5_All	Magnetospirillum gryphiswaldense MSR-1
Unigene26567_All	Magnetospirillum gryphiswaldense MSR-1
CL2928.Contig19_All	Rhodospirillum photometricum DSM 122
Unigene62703_All	Rhodospirillum photometricum DSM 122
Unigene4814_All	Anaplasmataceae
Unigene59504_All	Anaplasmataceae
CL6816.Contig1_All	Betaproteobacteria
Unigene55216_All	Betaproteobacteria
Unigene10922_All	Burkholderiales
Unigene2725_All	Burkholderiales
Unigene44130_All	Burkholderiales
Unigene56521_All	Burkholderiales
Unigene56622_All	Burkholderiales
Unigene62081_All	Burkholderiales
Unigene62110_All	Burkholderiaceae
CL4023.Contig6_All	Burkholderia
Unigene62426_All	Burkholderia
CL1499.Contig1_All	Burkholderia thailandensis
CL1499.Contig2_All	Burkholderia thailandensis
Unigene12427_All	Pandoraea sp. SD6-2
Unigene56202_All	Pandoraea sp. SD6-2
Unigene57806_All	Pandoraea sp. SD6-2
Unigene62519_All	Pandoraea sp. SD6-2
Unigene62552_All	Pandoraea sp. SD6-2
Unigene57499_All	Comamonadaceae
Unigene62467_All	Comamonadaceae
Unigene51320_All	Nitrosomonas
CL4991.Contig1_All	Nitrosomonas sp. Is79A3
CL6283.Contig1_All	Nitrosomonas sp. Is79A3
CL8127.Contig1_All	Nitrosomonas sp. Is79A3
CL8416.Contig1_All	Nitrosomonas sp. Is79A3
Unigene17980_All	Nitrosomonas sp. Is79A3
Unigene17982_All	Nitrosomonas sp. Is79A3
Unigene34337_All	Nitrosomonas sp. Is79A3
Unigene44584_All	Nitrosomonas sp. Is79A3
Unigene48581_All	Nitrosomonas sp. Is79A3
Unigene50310_All	Nitrosomonas sp. Is79A3
Unigene51615_All	Nitrosomonas sp. Is79A3
Unigene53322_All	Nitrosomonas sp. Is79A3
Unigene53503_All	Nitrosomonas sp. Is79A3
Unigene54176_All	Nitrosomonas sp. Is79A3
CL6184.Contig2_All	Deltaproteobacteria
Unigene54516_All	Deltaproteobacteria
Unigene55118_All	Deltaproteobacteria
Unigene56507_All	Deltaproteobacteria
Unigene15128_All	Myxococcales
Unigene17005_All	Myxococcales
Unigene33249_All	Epsilonproteobacteria
Unigene49374_All	Epsilonproteobacteria
Unigene55116_All	Epsilonproteobacteria
Unigene58850_All	Epsilonproteobacteria
Unigene50973_All	Campylobacterales
Unigene54286_All	Campylobacterales
CL10785.Contig1_All	Gammaproteobacteria
CL2592.Contig1_All	Gammaproteobacteria
CL2592.Contig4_All	Gammaproteobacteria
CL3011.Contig3_All	Gammaproteobacteria
CL3319.Contig2_All	Gammaproteobacteria
CL3381.Contig1_All	Gammaproteobacteria
CL3381.Contig2_All	Gammaproteobacteria
CL4645.Contig1_All	Gammaproteobacteria
CL4645.Contig2_All	Gammaproteobacteria
CL4867.Contig2_All	Gammaproteobacteria
CL5289.Contig2_All	Gammaproteobacteria
CL7801.Contig1_All	Gammaproteobacteria
CL7801.Contig2_All	Gammaproteobacteria
CL8320.Contig1_All	Gammaproteobacteria
CL8320.Contig2_All	Gammaproteobacteria
Unigene13126_All	Gammaproteobacteria
Unigene43857_All	Gammaproteobacteria
Unigene43892_All	Gammaproteobacteria
Unigene44430_All	Gammaproteobacteria
Unigene45090_All	Gammaproteobacteria
Unigene45137_All	Gammaproteobacteria
Unigene45280_All	Gammaproteobacteria
Unigene45447_All	Gammaproteobacteria
Unigene45453_All	Gammaproteobacteria
Unigene46090_All	Gammaproteobacteria
Unigene46120_All	Gammaproteobacteria
Unigene46191_All	Gammaproteobacteria
Unigene46229_All	Gammaproteobacteria
Unigene46284_All	Gammaproteobacteria
Unigene46286_All	Gammaproteobacteria
Unigene46295_All	Gammaproteobacteria
Unigene46320_All	Gammaproteobacteria
Unigene46330_All	Gammaproteobacteria
Unigene46375_All	Gammaproteobacteria
Unigene46391_All	Gammaproteobacteria
Unigene46623_All	Gammaproteobacteria
Unigene46660_All	Gammaproteobacteria
Unigene46732_All	Gammaproteobacteria
Unigene46840_All	Gammaproteobacteria
Unigene46953_All	Gammaproteobacteria
Unigene47022_All	Gammaproteobacteria
Unigene47056_All	Gammaproteobacteria
Unigene47270_All	Gammaproteobacteria
Unigene47274_All	Gammaproteobacteria
Unigene47345_All	Gammaproteobacteria
Unigene47466_All	Gammaproteobacteria
Unigene47487_All	Gammaproteobacteria
Unigene47575_All	Gammaproteobacteria
Unigene47615_All	Gammaproteobacteria
Unigene47619_All	Gammaproteobacteria
Unigene47638_All	Gammaproteobacteria
Unigene47695_All	Gammaproteobacteria
Unigene47771_All	Gammaproteobacteria
Unigene47779_All	Gammaproteobacteria
Unigene47955_All	Gammaproteobacteria
Unigene47995_All	Gammaproteobacteria
Unigene48037_All	Gammaproteobacteria
Unigene48043_All	Gammaproteobacteria
Unigene48199_All	Gammaproteobacteria
Unigene48218_All	Gammaproteobacteria
Unigene48455_All	Gammaproteobacteria
Unigene48479_All	Gammaproteobacteria
Unigene48626_All	Gammaproteobacteria
Unigene48762_All	Gammaproteobacteria
Unigene48763_All	Gammaproteobacteria
Unigene48875_All	Gammaproteobacteria
Unigene48883_All	Gammaproteobacteria
Unigene48884_All	Gammaproteobacteria
Unigene48914_All	Gammaproteobacteria
Unigene48915_All	Gammaproteobacteria
Unigene48943_All	Gammaproteobacteria
Unigene48944_All	Gammaproteobacteria
Unigene49113_All	Gammaproteobacteria
Unigene49140_All	Gammaproteobacteria
Unigene49183_All	Gammaproteobacteria
Unigene49208_All	Gammaproteobacteria
Unigene49326_All	Gammaproteobacteria
Unigene49443_All	Gammaproteobacteria
Unigene49582_All	Gammaproteobacteria
Unigene49664_All	Gammaproteobacteria
Unigene50103_All	Gammaproteobacteria
Unigene50145_All	Gammaproteobacteria
Unigene50174_All	Gammaproteobacteria
Unigene50370_All	Gammaproteobacteria
Unigene50376_All	Gammaproteobacteria
Unigene50804_All	Gammaproteobacteria
Unigene51184_All	Gammaproteobacteria
Unigene51185_All	Gammaproteobacteria
Unigene51570_All	Gammaproteobacteria
Unigene52827_All	Gammaproteobacteria
Unigene52893_All	Gammaproteobacteria
Unigene52941_All	Gammaproteobacteria
Unigene52981_All	Gammaproteobacteria
Unigene53004_All	Gammaproteobacteria
Unigene53013_All	Gammaproteobacteria
Unigene53015_All	Gammaproteobacteria
Unigene53063_All	Gammaproteobacteria
Unigene53095_All	Gammaproteobacteria
Unigene53098_All	Gammaproteobacteria
Unigene53278_All	Gammaproteobacteria
Unigene53483_All	Gammaproteobacteria
Unigene53486_All	Gammaproteobacteria
Unigene53508_All	Gammaproteobacteria
Unigene53533_All	Gammaproteobacteria
Unigene53554_All	Gammaproteobacteria
Unigene53634_All	Gammaproteobacteria
Unigene53704_All	Gammaproteobacteria
Unigene53738_All	Gammaproteobacteria
Unigene53776_All	Gammaproteobacteria
Unigene53777_All	Gammaproteobacteria
Unigene53822_All	Gammaproteobacteria
Unigene53947_All	Gammaproteobacteria
Unigene54016_All	Gammaproteobacteria
Unigene54255_All	Gammaproteobacteria
Unigene54264_All	Gammaproteobacteria
Unigene54338_All	Gammaproteobacteria
Unigene54434_All	Gammaproteobacteria
Unigene54562_All	Gammaproteobacteria
Unigene54599_All	Gammaproteobacteria
Unigene54720_All	Gammaproteobacteria
Unigene54724_All	Gammaproteobacteria
Unigene54729_All	Gammaproteobacteria
Unigene54763_All	Gammaproteobacteria
Unigene54764_All	Gammaproteobacteria
Unigene54772_All	Gammaproteobacteria
Unigene54773_All	Gammaproteobacteria
Unigene54774_All	Gammaproteobacteria
Unigene54793_All	Gammaproteobacteria
Unigene54810_All	Gammaproteobacteria
Unigene54849_All	Gammaproteobacteria
Unigene54857_All	Gammaproteobacteria
Unigene54861_All	Gammaproteobacteria
Unigene54935_All	Gammaproteobacteria
Unigene55039_All	Gammaproteobacteria
Unigene55042_All	Gammaproteobacteria
Unigene55170_All	Gammaproteobacteria
Unigene55174_All	Gammaproteobacteria
Unigene55239_All	Gammaproteobacteria
Unigene55243_All	Gammaproteobacteria
Unigene55255_All	Gammaproteobacteria
Unigene55401_All	Gammaproteobacteria
Unigene55432_All	Gammaproteobacteria
Unigene55436_All	Gammaproteobacteria
Unigene55510_All	Gammaproteobacteria
Unigene55596_All	Gammaproteobacteria
Unigene55621_All	Gammaproteobacteria
Unigene55629_All	Gammaproteobacteria
Unigene55631_All	Gammaproteobacteria
Unigene55691_All	Gammaproteobacteria
Unigene55698_All	Gammaproteobacteria
Unigene55806_All	Gammaproteobacteria
Unigene55858_All	Gammaproteobacteria
Unigene55906_All	Gammaproteobacteria
Unigene55949_All	Gammaproteobacteria
Unigene55965_All	Gammaproteobacteria
Unigene56099_All	Gammaproteobacteria
Unigene56165_All	Gammaproteobacteria
Unigene56182_All	Gammaproteobacteria
Unigene56275_All	Gammaproteobacteria
Unigene56405_All	Gammaproteobacteria
Unigene56525_All	Gammaproteobacteria
Unigene56526_All	Gammaproteobacteria
Unigene56591_All	Gammaproteobacteria
Unigene8276_All	Gammaproteobacteria
Unigene9907_All	Gammaproteobacteria
Unigene49046_All	Alteromonadales
Unigene53504_All	Alteromonadales
CL11547.Contig1_All	Teredinibacter turnerae
CL11547.Contig2_All	Teredinibacter turnerae
Unigene46519_All	Teredinibacter turnerae
Unigene15596_All	Chromatiales
Unigene55701_All	Chromatiales
CL1598.Contig2_All	Enterobacteriaceae
Unigene19295_All	Enterobacteriaceae
Unigene19536_All	Enterobacteriaceae
Unigene20006_All	Enterobacteriaceae
Unigene54039_All	Enterobacteriaceae
Unigene61088_All	Enterobacteriaceae
CL4023.Contig4_All	Escherichia
CL11650.Contig1_All	Escherichia coli
CL11650.Contig2_All	Escherichia coli
CL2928.Contig10_All	Escherichia coli
CL2928.Contig20_All	Escherichia coli
CL2928.Contig5_All	Escherichia coli
CL2928.Contig7_All	Escherichia coli
CL2928.Contig8_All	Escherichia coli
Unigene49988_All	Legionella
Unigene53640_All	Legionella
Unigene53649_All	Legionella
CL8652.Contig1_All	Legionella drancourtii
CL8652.Contig2_All	Legionella drancourtii
CL8652.Contig3_All	Legionella drancourtii
CL8652.Contig4_All	Legionella drancourtii
Unigene55064_All	Legionella drancourtii
CL10235.Contig2_All	Methylococcaceae
CL10235.Contig1_All	Methylococcaceae
CL10785.Contig2_All	Methylococcaceae
CL11011.Contig1_All	Methylococcaceae
CL11011.Contig2_All	Methylococcaceae
CL11388.Contig1_All	Methylococcaceae
CL1353.Contig1_All	Methylococcaceae
CL2592.Contig2_All	Methylococcaceae
CL2592.Contig3_All	Methylococcaceae
CL3011.Contig1_All	Methylococcaceae
CL3011.Contig2_All	Methylococcaceae
CL3093.Contig1_All	Methylococcaceae
CL3093.Contig2_All	Methylococcaceae
CL3536.Contig1_All	Methylococcaceae
CL3536.Contig2_All	Methylococcaceae
CL4605.Contig1_All	Methylococcaceae
CL5653.Contig1_All	Methylococcaceae
CL5653.Contig2_All	Methylococcaceae
CL6561.Contig1_All	Methylococcaceae
CL6561.Contig2_All	Methylococcaceae
CL6820.Contig2_All	Methylococcaceae
Unigene42532_All	Methylococcaceae
Unigene44538_All	Methylococcaceae
Unigene45073_All	Methylococcaceae
Unigene45128_All	Methylococcaceae
Unigene45356_All	Methylococcaceae
Unigene45760_All	Methylococcaceae
Unigene45779_All	Methylococcaceae
Unigene45854_All	Methylococcaceae
Unigene45964_All	Methylococcaceae
Unigene45999_All	Methylococcaceae
Unigene46055_All	Methylococcaceae
Unigene46059_All	Methylococcaceae
Unigene46074_All	Methylococcaceae
Unigene46082_All	Methylococcaceae
Unigene46098_All	Methylococcaceae
Unigene46173_All	Methylococcaceae
Unigene46230_All	Methylococcaceae
Unigene46255_All	Methylococcaceae
Unigene46276_All	Methylococcaceae
Unigene46285_All	Methylococcaceae
Unigene46440_All	Methylococcaceae
Unigene46464_All	Methylococcaceae
Unigene46472_All	Methylococcaceae
Unigene46500_All	Methylococcaceae
Unigene46522_All	Methylococcaceae
Unigene46582_All	Methylococcaceae
Unigene46602_All	Methylococcaceae
Unigene46612_All	Methylococcaceae
Unigene46632_All	Methylococcaceae
Unigene46719_All	Methylococcaceae
Unigene46734_All	Methylococcaceae
Unigene46735_All	Methylococcaceae
Unigene46777_All	Methylococcaceae
Unigene46789_All	Methylococcaceae
Unigene46790_All	Methylococcaceae
Unigene46844_All	Methylococcaceae
Unigene46920_All	Methylococcaceae
Unigene47012_All	Methylococcaceae
Unigene47037_All	Methylococcaceae
Unigene47051_All	Methylococcaceae
Unigene47064_All	Methylococcaceae
Unigene47121_All	Methylococcaceae
Unigene47239_All	Methylococcaceae
Unigene47320_All	Methylococcaceae
Unigene47395_All	Methylococcaceae
Unigene47555_All	Methylococcaceae
Unigene47616_All	Methylococcaceae
Unigene47694_All	Methylococcaceae
Unigene47740_All	Methylococcaceae
Unigene47754_All	Methylococcaceae
Unigene47793_All	Methylococcaceae
Unigene47817_All	Methylococcaceae
Unigene47836_All	Methylococcaceae
Unigene48053_All	Methylococcaceae
Unigene48100_All	Methylococcaceae
Unigene48205_All	Methylococcaceae
Unigene48206_All	Methylococcaceae
Unigene48209_All	Methylococcaceae
Unigene48264_All	Methylococcaceae
Unigene48620_All	Methylococcaceae
Unigene48662_All	Methylococcaceae
Unigene48707_All	Methylococcaceae
Unigene48758_All	Methylococcaceae
Unigene48865_All	Methylococcaceae
Unigene49090_All	Methylococcaceae
Unigene49182_All	Methylococcaceae
Unigene49191_All	Methylococcaceae
Unigene49236_All	Methylococcaceae
Unigene49317_All	Methylococcaceae
Unigene49327_All	Methylococcaceae
Unigene49480_All	Methylococcaceae
Unigene49524_All	Methylococcaceae
Unigene49527_All	Methylococcaceae
Unigene49583_All	Methylococcaceae
Unigene49625_All	Methylococcaceae
Unigene49640_All	Methylococcaceae
Unigene49694_All	Methylococcaceae
Unigene49887_All	Methylococcaceae
Unigene50104_All	Methylococcaceae
Unigene50151_All	Methylococcaceae
Unigene50175_All	Methylococcaceae
Unigene50229_All	Methylococcaceae
Unigene50432_All	Methylococcaceae
Unigene50882_All	Methylococcaceae
Unigene51568_All	Methylococcaceae
Unigene51569_All	Methylococcaceae
Unigene51582_All	Methylococcaceae
Unigene52466_All	Methylococcaceae
Unigene52467_All	Methylococcaceae
Unigene52501_All	Methylococcaceae
Unigene52980_All	Methylococcaceae
Unigene53022_All	Methylococcaceae
Unigene53074_All	Methylococcaceae
Unigene53080_All	Methylococcaceae
Unigene53134_All	Methylococcaceae
Unigene53140_All	Methylococcaceae
Unigene53145_All	Methylococcaceae
Unigene53144_All	Methylococcaceae
Unigene53188_All	Methylococcaceae
Unigene53302_All	Methylococcaceae
Unigene53337_All	Methylococcaceae
Unigene53471_All	Methylococcaceae
Unigene53473_All	Methylococcaceae
Unigene53478_All	Methylococcaceae
Unigene53482_All	Methylococcaceae
Unigene53610_All	Methylococcaceae
Unigene53648_All	Methylococcaceae
Unigene53702_All	Methylococcaceae
Unigene53724_All	Methylococcaceae
Unigene53742_All	Methylococcaceae
Unigene53779_All	Methylococcaceae
Unigene53799_All	Methylococcaceae
Unigene53885_All	Methylococcaceae
Unigene53897_All	Methylococcaceae
Unigene53953_All	Methylococcaceae
Unigene53993_All	Methylococcaceae
Unigene54037_All	Methylococcaceae
Unigene54045_All	Methylococcaceae
Unigene54129_All	Methylococcaceae
Unigene54147_All	Methylococcaceae
Unigene54169_All	Methylococcaceae
Unigene54173_All	Methylococcaceae
Unigene54185_All	Methylococcaceae
Unigene54187_All	Methylococcaceae
Unigene54250_All	Methylococcaceae
Unigene54351_All	Methylococcaceae
Unigene54463_All	Methylococcaceae
Unigene54551_All	Methylococcaceae
Unigene54577_All	Methylococcaceae
Unigene54591_All	Methylococcaceae
Unigene54674_All	Methylococcaceae
Unigene54702_All	Methylococcaceae
Unigene54751_All	Methylococcaceae
Unigene54766_All	Methylococcaceae
Unigene54903_All	Methylococcaceae
Unigene54948_All	Methylococcaceae
Unigene55016_All	Methylococcaceae
Unigene55031_All	Methylococcaceae
Unigene55072_All	Methylococcaceae
Unigene55102_All	Methylococcaceae
Unigene55120_All	Methylococcaceae
Unigene55153_All	Methylococcaceae
Unigene55186_All	Methylococcaceae
Unigene55209_All	Methylococcaceae
Unigene55215_All	Methylococcaceae
Unigene55232_All	Methylococcaceae
Unigene55249_All	Methylococcaceae
Unigene55275_All	Methylococcaceae
Unigene55276_All	Methylococcaceae
Unigene55315_All	Methylococcaceae
Unigene55385_All	Methylococcaceae
Unigene555_All	Methylococcaceae
Unigene55536_All	Methylococcaceae
Unigene55549_All	Methylococcaceae
Unigene55555_All	Methylococcaceae
Unigene55573_All	Methylococcaceae
Unigene55580_All	Methylococcaceae
Unigene55641_All	Methylococcaceae
Unigene55655_All	Methylococcaceae
Unigene55688_All	Methylococcaceae
Unigene55708_All	Methylococcaceae
Unigene55728_All	Methylococcaceae
Unigene55755_All	Methylococcaceae
Unigene55780_All	Methylococcaceae
Unigene55867_All	Methylococcaceae
Unigene55876_All	Methylococcaceae
Unigene55885_All	Methylococcaceae
Unigene55891_All	Methylococcaceae
Unigene55921_All	Methylococcaceae
Unigene55951_All	Methylococcaceae
Unigene56002_All	Methylococcaceae
Unigene56021_All	Methylococcaceae
Unigene56075_All	Methylococcaceae
Unigene56114_All	Methylococcaceae
Unigene56146_All	Methylococcaceae
Unigene56164_All	Methylococcaceae
Unigene56172_All	Methylococcaceae
Unigene56178_All	Methylococcaceae
Unigene56188_All	Methylococcaceae
Unigene56213_All	Methylococcaceae
Unigene56224_All	Methylococcaceae
Unigene56232_All	Methylococcaceae
Unigene56264_All	Methylococcaceae
Unigene56267_All	Methylococcaceae
Unigene56282_All	Methylococcaceae
Unigene56338_All	Methylococcaceae
Unigene56368_All	Methylococcaceae
Unigene56380_All	Methylococcaceae
Unigene46054_All	Methylobacter
Unigene50201_All	Methylobacter
Unigene53657_All	Methylobacter
Unigene53894_All	Methylobacter
Unigene54619_All	Methylobacter
Unigene46374_All	Methylobacter marinus
Unigene48269_All	Methylobacter marinus
Unigene53463_All	Methylobacter marinus
Unigene53859_All	Methylobacter marinus
Unigene54882_All	Methylobacter marinus
Unigene56151_All	Methylobacter marinus
Unigene56255_All	Methylobacter marinus
Unigene56327_All	Methylobacter marinus
Unigene56413_All	Methylobacter marinus
Unigene45591_All	Methylobacter sp. UW 659-2-H10
Unigene47233_All	Methylobacter sp. UW 659-2-H10
Unigene50496_All	Methylobacter sp. UW 659-2-H10
Unigene50788_All	Methylobacter sp. UW 659-2-H10
Unigene45953_All	Methylobacter tundripaludum
Unigene51072_All	Methylobacter tundripaludum
Unigene53373_All	Methylobacter tundripaludum
Unigene55736_All	Methylobacter tundripaludum
Unigene51846_All	Methylococcus capsulatus str. Bath
Unigene52984_All	Methylococcus capsulatus str. Bath
Unigene53870_All	Methylococcus capsulatus str. Bath
Unigene53908_All	Methylococcus capsulatus str. Bath
Unigene46918_All	Methylomicrobium
Unigene49137_All	Methylomicrobium
Unigene52495_All	Methylomicrobium
Unigene52930_All	Methylomicrobium
Unigene45109_All	Methylomicrobium alcaliphilum 20Z
Unigene50163_All	Methylomicrobium alcaliphilum 20Z
Unigene53044_All	Methylomicrobium alcaliphilum 20Z
Unigene53998_All	Methylomicrobium alcaliphilum 20Z
Unigene47273_All	Methylomicrobium buryatense
Unigene55794_All	Methylomicrobium buryatense
Unigene56480_All	Methylomicrobium buryatense
Unigene47408_All	Methylomonas
Unigene53181_All	Methylomonas
Unigene46135_All	Methylomonas methanica MC09
Unigene46485_All	Methylomonas methanica MC09
Unigene47583_All	Methylomonas methanica MC09
Unigene53306_All	Methylomonas sp. MK1
Unigene54118_All	Methylomonas sp. MK1
Unigene46922_All	Methylosarcina fibrata
Unigene48706_All	Methylosarcina fibrata
CL6003.Contig1_All	Oceanospirillales
Unigene44697_All	Oceanospirillales
Unigene48627_All	Oceanospirillales
Unigene52594_All	Pseudomonadales
CL1598.Contig1_All	Pseudomonas
Unigene41389_All	Pseudomonas
Unigene47571_All	Pseudomonas
Unigene55853_All	Pseudomonas
Unigene62215_All	Pseudomonas
Unigene54847_All	Beggiatoa
Unigene47490_All	Beggiatoa sp. PS
Unigene52236_All	Beggiatoa sp. PS
Unigene14004_All	Vibrio
Unigene44121_All	Vibrio
Unigene46793_All	unclassified Zetaproteobacteria
Unigene47269_All	unclassified Zetaproteobacteria
Unigene50800_All	unclassified Zetaproteobacteria
CL522.Contig1_All	Spirochaeta africana DSM 8902
CL522.Contig2_All	Spirochaeta africana DSM 8902
CL7516.Contig1_All	Treponema
Unigene53760_All	Treponema

## Sheet: Sheet3
Unigene61234_All	"K13810 - transaldolase / glucose-6-phosphate isomerase [EC:2.2.1.2 5.3.1.9]"
Unigene48883_All	"K01803 - triosephosphate isomerase (TIM) [EC:5.3.1.1]"
Unigene48884_All	"K01803 - triosephosphate isomerase (TIM) [EC:5.3.1.1]"
Unigene54303_All	"K00134 - glyceraldehyde 3-phosphate dehydrogenase [EC:1.2.1.12]"
Unigene62524_All	"K00927 - phosphoglycerate kinase [EC:2.7.2.3]"
Unigene57512_All	"K01834 - 2,3-bisphosphoglycerate-dependent phosphoglycerate mutase [EC:5.4.2.1]"
Unigene62454_All	"K00873 - pyruvate kinase [EC:2.7.1.40]"
CL1353.Contig2_All	"K00382 - dihydrolipoamide dehydrogenase [EC:1.8.1.4]"
Unigene46098_All	"K00114 - alcohol dehydrogenase (cytochrome c) [EC:1.1.2.8]"
Unigene53080_All	"K00114 - alcohol dehydrogenase (cytochrome c) [EC:1.1.2.8]"
Unigene61960_All	"K00114 - alcohol dehydrogenase (cytochrome c) [EC:1.1.2.8]"
Unigene8180_All	"K00114 - alcohol dehydrogenase (cytochrome c) [EC:1.1.2.8]"
Unigene56521_All	"K00128 - aldehyde dehydrogenase (NAD+) [EC:1.2.1.3]"
Unigene46200_All	"K01895 - acetyl-CoA synthetase [EC:6.2.1.1]"
Unigene49154_All	"K01835 - phosphoglucomutase [EC:5.4.2.2]"
Unigene54376_All	"K01835 - phosphoglucomutase [EC:5.4.2.2]"
Unigene49113_All	"K01610 - phosphoenolpyruvate carboxykinase (ATP) [EC:4.1.1.49]"
Unigene56138_All	"K01610 - phosphoenolpyruvate carboxykinase (ATP) [EC:4.1.1.49]"
Unigene62246_All	"K00658 - 2-oxoglutarate dehydrogenase E2 component (dihydrolipoamide succinyltransferase) [EC:2.3.1.61]"
Unigene51072_All	"K01902 - succinyl-CoA synthetase alpha subunit [EC:6.2.1.5]"
Unigene57556_All	"K01902 - succinyl-CoA synthetase alpha subunit [EC:6.2.1.5]"
Unigene57454_All	"K01644 - citrate lyase subunit beta / citryl-CoA lyase [EC:4.1.3.6 4.1.3.34]"
Unigene54562_All	"K00036 - glucose-6-phosphate 1-dehydrogenase [EC:1.1.1.49]"
Unigene54702_All	"K01057 - 6-phosphogluconolactonase [EC:3.1.1.31]"
Unigene53836_All	"K00033 - 6-phosphogluconate dehydrogenase [EC:1.1.1.44]"
Unigene47466_All	"K01783 - ribulose-phosphate 3-epimerase [EC:5.1.3.1]"
CL11581.Contig1_All	"K00615 - transketolase [EC:2.2.1.1]"
CL11581.Contig2_All	"K00615 - transketolase [EC:2.2.1.1]"
CL6730.Contig1_All	"K00616 - transaldolase [EC:2.2.1.2]"
CL6730.Contig2_All	"K00616 - transaldolase [EC:2.2.1.2]"
Unigene56256_All	"K00616 - transaldolase [EC:2.2.1.2]"
Unigene54875_All	"K01807 - ribose 5-phosphate isomerase A [EC:5.3.1.6]"
Unigene55315_All	"K01807 - ribose 5-phosphate isomerase A [EC:5.3.1.6]"
Unigene45128_All	"K13831 - 3-hexulose-6-phosphate synthase / 6-phospho-3-hexuloisomerase [EC:4.1.2.43 5.3.1.27]"
Unigene47056_All	"K00948 - ribose-phosphate pyrophosphokinase [EC:2.7.6.1]"
Unigene54255_All	"K00948 - ribose-phosphate pyrophosphokinase [EC:2.7.6.1]"
Unigene55867_All	"K01625 - 2-dehydro-3-deoxyphosphogluconate aldolase / 4-hydroxy-2-oxoglutarate aldolase [EC:4.1.2.14 4.1.3.16]"
Unigene59325_All	"K00117 - quinoprotein glucose dehydrogenase [EC:1.1.5.2]"
Unigene47722_All	"K01053 - gluconolactonase [EC:3.1.1.17]"
Unigene19543_All	"K00851 - gluconokinase [EC:2.7.1.12]"
Unigene62285_All	"K00851 - gluconokinase [EC:2.7.1.12]"
Unigene68688_All	"K00963 - UTP--glucose-1-phosphate uridylyltransferase [EC:2.7.7.9]"
Unigene62266_All	"K00875 - D-ribulokinase [EC:2.7.1.47]"
Unigene62377_All	"K01087 - trehalose 6-phosphate phosphatase [EC:3.1.3.12]"
Unigene62078_All	"K05343 - maltose alpha-D-glucosyltransferase/ alpha-amylase [EC:5.4.99.16 3.2.1.1]"
Unigene48205_All	"K00975 - glucose-1-phosphate adenylyltransferase [EC:2.7.7.27]"
Unigene53188_All	"K00975 - glucose-1-phosphate adenylyltransferase [EC:2.7.7.27]"
Unigene46522_All	"K00703 - starch synthase [EC:2.4.1.21]"
Unigene54187_All	"K00703 - starch synthase [EC:2.4.1.21]"
Unigene55974_All	"K00703 - starch synthase [EC:2.4.1.21]"
Unigene45280_All	"K00700 - 1,4-alpha-glucan branching enzyme [EC:2.4.1.18]"
Unigene55596_All	"K00700 - 1,4-alpha-glucan branching enzyme [EC:2.4.1.18]"
Unigene4195_All	"K00688 - starch phosphorylase [EC:2.4.1.1]"
Unigene53756_All	"K00688 - starch phosphorylase [EC:2.4.1.1]"
Unigene39992_All	"K01791 - UDP-N-acetylglucosamine 2-epimerase [EC:5.1.3.14]"
Unigene46660_All	"K00790 - UDP-N-acetylglucosamine 1-carboxyvinyltransferase [EC:2.5.1.7]"
Unigene53610_All	"K00075 - UDP-N-acetylmuramate dehydrogenase [EC:1.1.1.158]"
Unigene46844_All	"K01962 - acetyl-CoA carboxylase carboxyl transferase subunit alpha [EC:6.4.1.2]"
Unigene46719_All	"K01961 - acetyl-CoA carboxylase, biotin carboxylase subunit [EC:6.4.1.2 6.3.4.14]"
Unigene46953_All	"K01961 - acetyl-CoA carboxylase, biotin carboxylase subunit [EC:6.4.1.2 6.3.4.14]"
Unigene55223_All	"K01069 - hydroxyacylglutathione hydrolase [EC:3.1.2.6]"
Unigene62296_All	"K12972 - gyoxylate/hydroxypyruvate reductase A [EC:1.1.1.79 1.1.1.81]"
Unigene54551_All	"K01571 - oxaloacetate decarboxylase, alpha subunit [EC:4.1.1.3]"
Unigene61926_All	"K01638 - malate synthase [EC:2.3.3.9]"
Unigene56557_All	"K00626 - acetyl-CoA C-acetyltransferase [EC:2.3.1.9]"
Unigene57573_All	"K00626 - acetyl-CoA C-acetyltransferase [EC:2.3.1.9]"
Unigene55906_All	"K01649 - 2-isopropylmalate synthase [EC:2.3.3.13]"
Unigene61866_All	"K00023 - acetoacetyl-CoA reductase [EC:1.1.1.36]"
Unigene62379_All	"K00023 - acetoacetyl-CoA reductase [EC:1.1.1.36]"
Unigene62287_All	"K01847 - methylmalonyl-CoA mutase [EC:5.4.99.2]"
Unigene44708_All	"K00104 - glycolate oxidase [EC:1.1.3.15]"
Unigene56509_All	"K11472 - glycolate oxidase FAD binding subunit"
Unigene56255_All	"K01091 - phosphoglycolate phosphatase [EC:3.1.3.18]"
Unigene53015_All	"K02437 - glycine cleavage system H protein"
Unigene54286_All	"K00123 - formate dehydrogenase, alpha subunit [EC:1.2.1.2]"
Unigene57878_All	"K01455 - formamidase [EC:3.5.1.49]"
Unigene56582_All	"K01692 - enoyl-CoA hydratase [EC:4.2.1.17]"
Unigene61226_All	"K01692 - enoyl-CoA hydratase [EC:4.2.1.17]"
Unigene62207_All	"K01692 - enoyl-CoA hydratase [EC:4.2.1.17]"
Unigene62210_All	"K00248 - butyryl-CoA dehydrogenase [EC:1.3.8.1]"
Unigene48875_All	"K01652 - acetolactate synthase I/II/III large subunit [EC:2.2.1.6]"
Unigene55625_All	"K00343 - NADH-quinone oxidoreductase subunit N [EC:1.6.5.3]"
Unigene61548_All	"K00356 - NADH dehydrogenase [EC:1.6.99.3]"
Unigene61848_All	"K03885 - NADH dehydrogenase [EC:1.6.99.3]"
CL3536.Contig1_All	"K00411 - ubiquinol-cytochrome c reductase iron-sulfur subunit [EC:1.10.2.2]"
CL3536.Contig2_All	"K00411 - ubiquinol-cytochrome c reductase iron-sulfur subunit [EC:1.10.2.2]"
Unigene46276_All	"K00412 - ubiquinol-cytochrome c reductase cytochrome b subunit"
Unigene49317_All	"K02274 - cytochrome c oxidase subunit I [EC:1.9.3.1]"
Unigene45964_All	"K02275 - cytochrome c oxidase subunit II [EC:1.9.3.1]"
Unigene46777_All	"K02275 - cytochrome c oxidase subunit II [EC:1.9.3.1]"
Unigene53473_All	"K02275 - cytochrome c oxidase subunit II [EC:1.9.3.1]"
Unigene61851_All	"K02298 - cytochrome o ubiquinol oxidase subunit I [EC:1.10.3.-]"
Unigene56473_All	"K00425 - cytochrome d ubiquinol oxidase subunit I [EC:1.10.3.-]"
Unigene54250_All	"K02114 - F-type H+-transporting ATPase subunit epsilon [EC:3.6.3.14]"
Unigene53777_All	"K02112 - F-type H+-transporting ATPase subunit beta [EC:3.6.3.14]"
CL6561.Contig1_All	"K02115 - F-type H+-transporting ATPase subunit gamma [EC:3.6.3.14]"
CL6561.Contig2_All	"K02111 - F-type H+-transporting ATPase subunit alpha [EC:3.6.3.14]"
Unigene43857_All	"K02111 - F-type H+-transporting ATPase subunit alpha [EC:3.6.3.14]"
Unigene48264_All	"K02109 - F-type H+-transporting ATPase subunit b [EC:3.6.3.14]"
Unigene56099_All	"K02108 - F-type H+-transporting ATPase subunit a [EC:3.6.3.14]"
Unigene46525_All	"K00855 - phosphoribulokinase [EC:2.7.1.19]"
Unigene46374_All	"K03737 - putative pyruvate-flavodoxin oxidoreductase [EC:1.2.7.-]"
Unigene46375_All	"K03737 - putative pyruvate-flavodoxin oxidoreductase [EC:1.2.7.-]"
Unigene47904_All	"K03737 - putative pyruvate-flavodoxin oxidoreductase [EC:1.2.7.-]"
Unigene56249_All	"K00485 - dimethylaniline monooxygenase (N-oxide forming) [EC:1.14.13.8]"
Unigene58069_All	"K00485 - dimethylaniline monooxygenase (N-oxide forming) [EC:1.14.13.8]"
Unigene56165_All	"K00200 - formylmethanofuran dehydrogenase subunit A [EC:1.2.99.5]"
Unigene54351_All	"K00201 - formylmethanofuran dehydrogenase subunit B [EC:1.2.99.5]"
Unigene54809_All	"K10713 - formaldehyde-activating enzyme [EC:4.3.-.-]"
Unigene57479_All	"K00058 - D-3-phosphoglycerate dehydrogenase [EC:1.1.1.95]"
Unigene45925_All	"K00370 - nitrate reductase 1, alpha subunit [EC:1.7.99.4]"
Unigene48694_All	"K00370 - nitrate reductase 1, alpha subunit [EC:1.7.99.4]"
Unigene48695_All	"K00370 - nitrate reductase 1, alpha subunit [EC:1.7.99.4]"
Unigene49187_All	"K00370 - nitrate reductase 1, alpha subunit [EC:1.7.99.4]"
Unigene55071_All	"K00371 - nitrate reductase 1, beta subunit [EC:1.7.99.4]"
Unigene47108_All	"K00374 - nitrate reductase 1, gamma subunit [EC:1.7.99.4]"
Unigene53328_All	"K00373 - nitrate reductase 1, delta subunit"
Unigene57778_All	"K00372 - nitrate reductase catalytic subunit [EC:1.7.99.4]"
Unigene56021_All	"K00362 - nitrite reductase (NAD(P)H) large subunit [EC:1.7.1.4]"
Unigene54804_All	"K00368 - nitrite reductase (NO-forming) [EC:1.7.2.1]"
Unigene54943_All	"K00368 - nitrite reductase (NO-forming) [EC:1.7.2.1]"
Unigene49374_All	"K04561 - nitric oxide reductase subunit B [EC:1.7.2.5]"
Unigene46173_All	"K00265 - glutamate synthase (NADPH/NADH) large chain [EC:1.4.1.13 1.4.1.14]"
Unigene46612_All	"K00381 - sulfite reductase (NADPH) hemoprotein beta-component [EC:1.8.1.2]"
Unigene62278_All	"K00640 - serine O-acetyltransferase [EC:2.3.1.30]"
Unigene49583_All	"K00647 - 3-oxoacyl-[acyl-carrier-protein] synthase I [EC:2.3.1.41]"
Unigene46734_All	"K09458 - 3-oxoacyl-[acyl-carrier-protein] synthase II [EC:2.3.1.179]"
Unigene61642_All	"K09458 - 3-oxoacyl-[acyl-carrier-protein] synthase II [EC:2.3.1.179]"
Unigene61897_All	"K01716 - 3-hydroxyacyl-[acyl-carrier-protein] dehydratase [EC:4.2.1.59]"
Unigene53953_All	"K02372 - 3-hydroxyacyl-[acyl-carrier-protein] dehydratase [EC:4.2.1.59]"
Unigene58448_All	"K01897 - long-chain acyl-CoA synthetase [EC:6.2.1.3]"
Unigene62489_All	"K01897 - long-chain acyl-CoA synthetase [EC:6.2.1.3]"
Unigene56542_All	"K00496 - alkane 1-monooxygenase [EC:1.14.15.3]"
Unigene53004_All	"K05878 - dihydroxyacetone kinase, N-terminal domain [EC:2.7.1.-]"
Unigene50103_All	"K05879 - dihydroxyacetone kinase, C-terminal domain [EC:2.7.1.-]"
Unigene50104_All	"K05879 - dihydroxyacetone kinase, C-terminal domain [EC:2.7.1.-]"
Unigene46602_All	"K03621 - glycerol-3-phosphate acyltransferase PlsX [EC:2.3.1.15]"
Unigene57567_All	"K03621 - glycerol-3-phosphate acyltransferase PlsX [EC:2.3.1.15]"
Unigene55728_All	"K00057 - glycerol-3-phosphate dehydrogenase (NAD(P)+) [EC:1.1.1.94]"
Unigene61936_All	"K00111 - glycerol-3-phosphate dehydrogenase [EC:1.1.5.3]"
Unigene62119_All	"K00111 - glycerol-3-phosphate dehydrogenase [EC:1.1.5.3]"
Unigene62041_All	"K03735 - ethanolamine ammonia-lyase large subunit [EC:4.3.1.7]"
Unigene62330_All	"K00681 - gamma-glutamyltranspeptidase [EC:2.3.2.2]"
Unigene62374_All	"K00681 - gamma-glutamyltranspeptidase [EC:2.3.2.2]"
Unigene62629_All	"K00681 - gamma-glutamyltranspeptidase [EC:2.3.2.2]"
Unigene57445_All	"K10805 - acyl-CoA thioesterase II [EC:3.1.2.-]"
Unigene12939_All	"K01933 - phosphoribosylformylglycinamidine cyclo-ligase [EC:6.3.3.1]"
Unigene55755_All	"K01933 - phosphoribosylformylglycinamidine cyclo-ligase [EC:6.3.3.1]"
Unigene49694_All	"K01588 - 5-(carboxyamino)imidazole ribonucleotide mutase [EC:5.4.99.18]"
Unigene57872_All	"K01756 - adenylosuccinate lyase [EC:4.3.2.2]"
Unigene62633_All	"K11177 - xanthine dehydrogenase YagR molybdenum-binding subunit [EC:1.17.1.4]"
Unigene55276_All	"K03043 - DNA-directed RNA polymerase subunit beta [EC:2.7.7.6]"
Unigene62477_All	"K03043 - DNA-directed RNA polymerase subunit beta [EC:2.7.7.6]"
CL3381.Contig1_All	"K03046 - DNA-directed RNA polymerase subunit beta' [EC:2.7.7.6]"
CL3381.Contig2_All	"K03046 - DNA-directed RNA polymerase subunit beta' [EC:2.7.7.6]"
Unigene46191_All	"K03046 - DNA-directed RNA polymerase subunit beta' [EC:2.7.7.6]"
Unigene53724_All	"K03046 - DNA-directed RNA polymerase subunit beta' [EC:2.7.7.6]"
Unigene54773_All	"K03046 - DNA-directed RNA polymerase subunit beta' [EC:2.7.7.6]"
Unigene54849_All	"K03046 - DNA-directed RNA polymerase subunit beta' [EC:2.7.7.6]"
Unigene56238_All	"K03046 - DNA-directed RNA polymerase subunit beta' [EC:2.7.7.6]"
Unigene43316_All	"K00951 - GTP pyrophosphokinase [EC:2.7.6.5]"
Unigene61937_All	"K01768 - adenylate cyclase [EC:4.6.1.1]"
Unigene62389_All	"K01768 - adenylate cyclase [EC:4.6.1.1]"
Unigene46708_All	"K01939 - adenylosuccinate synthase [EC:6.3.4.4]"
Unigene55648_All	"K00939 - adenylate kinase [EC:2.7.4.3]"
Unigene49182_All	"K00962 - polyribonucleotide nucleotidyltransferase [EC:2.7.7.8]"
Unigene53358_All	"K00962 - polyribonucleotide nucleotidyltransferase [EC:2.7.7.8]"
Unigene61333_All	"K00962 - polyribonucleotide nucleotidyltransferase [EC:2.7.7.8]"
Unigene57761_All	"K00609 - aspartate carbamoyltransferase catalytic subunit [EC:2.1.3.2]"
Unigene62555_All	"K01591 - orotidine-5'-phosphate decarboxylase [EC:4.1.1.23]"
Unigene54764_All	"K09903 - uridylate kinase [EC:2.7.4.22]"
Unigene55629_All	"K01940 - argininosuccinate synthase [EC:6.3.4.5]"
Unigene17511_All	"K01755 - argininosuccinate lyase [EC:4.3.2.1]"
Unigene56288_All	"K01755 - argininosuccinate lyase [EC:4.3.2.1]"
Unigene56224_All	"K00133 - aspartate-semialdehyde dehydrogenase [EC:1.2.1.11]"
Unigene16784_All	"K02204 - homoserine kinase type II [EC:2.7.1.39]"
Unigene57824_All	"K01733 - threonine synthase [EC:4.2.3.1]"
Unigene400_All	"K00274 - monoamine oxidase [EC:1.4.3.4]"
Unigene43257_All	"K00281 - glycine dehydrogenase [EC:1.4.4.2]"
Unigene53465_All	"K00613 - glycine amidinotransferase [EC:2.1.4.1]"
Unigene53540_All	"K00613 - glycine amidinotransferase [EC:2.1.4.1]"
Unigene53886_All	"K00613 - glycine amidinotransferase [EC:2.1.4.1]"
Unigene56122_All	"K00303 - sarcosine oxidase, subunit beta [EC:1.5.3.1]"
Unigene58926_All	"K01696 - tryptophan synthase beta chain [EC:4.2.1.20]"
Unigene48762_All	"K00052 - 3-isopropylmalate dehydrogenase [EC:1.1.1.85]"
Unigene48763_All	"K00052 - 3-isopropylmalate dehydrogenase [EC:1.1.1.85]"
Unigene55120_All	"K00215 - dihydrodipicolinate reductase [EC:1.3.1.26]"
Unigene46789_All	"K00674 - 2,3,4,5-tetrahydropyridine-2-carboxylate N-succinyltransferase [EC:2.3.1.117]"
Unigene46790_All	"K00674 - 2,3,4,5-tetrahydropyridine-2-carboxylate N-succinyltransferase [EC:2.3.1.117]"
Unigene55042_All	"K00674 - 2,3,4,5-tetrahydropyridine-2-carboxylate N-succinyltransferase [EC:2.3.1.117]"
Unigene62329_All	"K00821 - acetylornithine/N-succinyldiaminopimelate aminotransferase [EC:2.6.1.11 2.6.1.17]"
Unigene62523_All	"K01778 - diaminopimelate epimerase [EC:5.1.1.7]"
Unigene60908_All	"K00825 - kynurenine/2-aminoadipate aminotransferase [EC:2.6.1.7 2.6.1.39]"
Unigene62571_All	"K01473 - N-methylhydantoinase A [EC:3.5.2.14]"
Unigene55632_All	"K01426 - amidase [EC:3.5.1.4]"
Unigene62365_All	"K01426 - amidase [EC:3.5.1.4]"
Unigene49966_All	"K01750 - ornithine cyclodeaminase [EC:4.3.1.12]"
Unigene56405_All	"K00147 - glutamate-5-semialdehyde dehydrogenase [EC:1.2.1.41]"
Unigene62532_All	"K00147 - glutamate-5-semialdehyde dehydrogenase [EC:1.2.1.41]"
Unigene56075_All	"K01259 - proline iminopeptidase [EC:3.4.11.5]"
Unigene62012_All	"K00620 - glutamate N-acetyltransferase / amino-acid N-acetyltransferase [EC:2.3.1.35 2.3.1.1]"
Unigene62230_All	"K00620 - glutamate N-acetyltransferase / amino-acid N-acetyltransferase [EC:2.3.1.35 2.3.1.1]"
Unigene62344_All	"K00765 - ATP phosphoribosyltransferase [EC:2.4.2.17]"
Unigene56272_All	"K01523 - phosphoribosyl-ATP pyrophosphohydrolase [EC:3.6.1.31]"
Unigene55951_All	"K01496 - phosphoribosyl-AMP cyclohydrolase [EC:3.5.4.19]"
Unigene46281_All	"K01814 - phosphoribosylformimino-5-aminoimidazole carboxamide ribotide isomerase [EC:5.3.1.16]"
Unigene57457_All	"K01814 - phosphoribosylformimino-5-aminoimidazole carboxamide ribotide isomerase [EC:5.3.1.16]"
Unigene62187_All	"K00817 - histidinol-phosphate aminotransferase [EC:2.6.1.9]"
Unigene62580_All	"K00599 - [EC:2.1.1.-]"
Unigene62042_All	"K00457 - 4-hydroxyphenylpyruvate dioxygenase [EC:1.13.11.27]"
Unigene62536_All	"K00451 - homogentisate 1,2-dioxygenase [EC:1.13.11.5]"
Unigene55696_All	"K01555 - fumarylacetoacetase [EC:3.7.1.2]"
Unigene62504_All	"K00484 - 4-hydroxyphenylacetate-3-monooxygenase small chain [EC:1.14.14.9]"
Unigene62635_All	"K01826 - 5-carboxymethyl-2-hydroxymuconate isomerase [EC:5.3.3.10]"
Unigene55072_All	"K01626 - 3-deoxy-7-phosphoheptulonate synthase [EC:2.5.1.54]"
Unigene46500_All	"K01657 - anthranilate synthase component I [EC:4.1.3.27]"
Unigene52980_All	"K01657 - anthranilate synthase component I [EC:4.1.3.27]"
Unigene54729_All	"K01657 - anthranilate synthase component I [EC:4.1.3.27]"
Unigene45779_All	"K00766 - anthranilate phosphoribosyltransferase [EC:2.4.2.18]"
Unigene62002_All	"K01918 - pantoate--beta-alanine ligase [EC:6.3.2.1]"
Unigene61763_All	"K00119 - [EC:1.1.99.-]"
Unigene62245_All	"K00119 - [EC:1.1.99.-]"
Unigene56564_All	"K01874 - methionyl-tRNA synthetase [EC:6.1.1.10]"
Unigene51568_All	"K01920 - glutathione synthase [EC:6.3.2.3]"
Unigene51570_All	"K01920 - glutathione synthase [EC:6.3.2.3]"
Unigene57420_All	"K01920 - glutathione synthase [EC:6.3.2.3]"
Unigene62440_All	"K01255 - leucyl aminopeptidase [EC:3.4.11.1]"
Unigene46101_All	"K00799 - glutathione S-transferase [EC:2.5.1.18]"
Unigene57864_All	"K00799 - glutathione S-transferase [EC:2.5.1.18]"
Unigene57880_All	"K00799 - glutathione S-transferase [EC:2.5.1.18]"
Unigene62202_All	"K04097 - glutathione S-transferase [EC:2.5.1.18]"
Unigene43892_All	"K02535 - UDP-3-O-[3-hydroxymyristoyl] N-acetylglucosamine deacetylase [EC:3.5.1.108]"
Unigene53908_All	"K02536 - UDP-3-O-[3-hydroxymyristoyl] glucosamine N-acyltransferase [EC:2.3.1.191]"
Unigene56434_All	"K02536 - UDP-3-O-[3-hydroxymyristoyl] glucosamine N-acyltransferase [EC:2.3.1.191]"
Unigene56400_All	"K03271 - D-sedoheptulose 7-phosphate isomerase [EC:5.3.1.28]"
Unigene7047_All	"K03272 - D-beta-D-heptose 7-phosphate kinase / D-beta-D-heptose 1-phosphate adenosyltransferase [EC:2.7.1.167 2.7.7.70]"
Unigene55293_All	"K03273 - D-glycero-D-manno-heptose 1,7-bisphosphate phosphatase [EC:3.1.3.82 3.1.3.83]"
Unigene62311_All	"K03274 - ADP-L-glycero-D-manno-heptose 6-epimerase [EC:5.1.3.20]"
Unigene62395_All	"K05367 - penicillin-binding protein 1C [EC:2.4.1.-]"
CL3319.Contig1_All	"K03587 - cell division protein FtsI (penicillin-binding protein 3) [EC:2.4.1.129]"
CL3319.Contig2_All	"K03587 - cell division protein FtsI (penicillin-binding protein 3) [EC:2.4.1.129]"
Unigene46090_All	"K03587 - cell division protein FtsI (penicillin-binding protein 3) [EC:2.4.1.129]"
Unigene62501_All	"K00082 - 5-amino-6-(5-phosphoribosylamino)uracil reductase [EC:1.1.1.193]"
Unigene61812_All	"K11752 - diaminohydroxyphosphoribosylaminopyrimidine deaminase / 5-amino-6-(5-phosphoribosylamino)uracil reductase [EC:3.5.4.26 1.1.1.193]"
Unigene46735_All	"K02858 - 3,4-dihydroxy 2-butanone 4-phosphate synthase [EC:4.1.99.12]"
Unigene53095_All	"K02858 - 3,4-dihydroxy 2-butanone 4-phosphate synthase [EC:4.1.99.12]"
Unigene61613_All	"K02858 - 3,4-dihydroxy 2-butanone 4-phosphate synthase [EC:4.1.99.12]"
Unigene57451_All	"K00794 - 6,7-dimethyl-8-ribityllumazine synthase [EC:2.5.1.78]"
Unigene62237_All	"K00275 - pyridoxamine 5'-phosphate oxidase [EC:1.4.3.5]"
Unigene57472_All	"K08281 - nicotinamidase/pyrazinamidase [EC:3.5.1.19 3.5.1.-]"
Unigene61874_All	"K01077 - alkaline phosphatase [EC:3.1.3.1]"
Unigene62394_All	"K01077 - alkaline phosphatase [EC:3.1.3.1]"
Unigene56171_All	"K01845 - glutamate-1-semialdehyde 2,1-aminomutase [EC:5.4.3.8]"
Unigene56608_All	"K01719 - uroporphyrinogen-III synthase [EC:4.2.1.75]"
Unigene62446_All	"K01719 - uroporphyrinogen-III synthase [EC:4.2.1.75]"
Unigene62398_All	"K01599 - uroporphyrinogen decarboxylase [EC:4.1.1.37]"
Unigene53486_All	"K00228 - coproporphyrinogen III oxidase [EC:1.3.3.3]"
Unigene45073_All	"K03394 - precorrin-2/cobalt-factor-2 C20-methyltransferase [EC:2.1.1.130 2.1.1.151]"
Unigene62455_All	"K02232 - adenosylcobyric acid synthase [EC:6.3.5.10]"
Unigene62438_All	"K00568 - 2-polyprenyl-6-hydroxyphenyl methylase / 3-demethylubiquinone-9 3-methyltransferase [EC:2.1.1.222 2.1.1.64]"
Unigene47037_All	"K03183 - ubiquinone/menaquinone biosynthesis methyltransferase [EC:2.1.1.163 2.1.1.201]"
Unigene57846_All	"K00099 - 1-deoxy-D-xylulose-5-phosphate reductoisomerase [EC:1.1.1.267]"
CL10785.Contig1_All	"K00919 - 4-diphosphocytidyl-2-C-methyl-D-erythritol kinase [EC:2.7.1.148]"
CL10785.Contig2_All	"K00919 - 4-diphosphocytidyl-2-C-methyl-D-erythritol kinase [EC:2.7.1.148]"
Unigene53074_All	"K00919 - 4-diphosphocytidyl-2-C-methyl-D-erythritol kinase [EC:2.7.1.148]"
Unigene51846_All	"K00517 - [EC:1.14.-.-]"
Unigene52984_All	"K00517 - [EC:1.14.-.-]"
Unigene58636_All	"K00517 - [EC:1.14.-.-]"
Unigene58637_All	"K00517 - [EC:1.14.-.-]"
Unigene61441_All	"K00517 - [EC:1.14.-.-]"
Unigene62326_All	"K00517 - [EC:1.14.-.-]"
Unigene47453_All	"K00257 - [EC:1.3.99.-]"
Unigene57813_All	"K00257 - [EC:1.3.99.-]"
Unigene62342_All	"K00257 - [EC:1.3.99.-]"
Unigene57481_All	"K07823 - 3-oxoadipyl-CoA thiolase [EC:2.3.1.174]"
Unigene62083_All	"K00481 - p-hydroxybenzoate 3-monooxygenase [EC:1.14.13.2]"
Unigene58368_All	"K03862 - vanillate monooxygenase [EC:1.14.13.82]"
Unigene62117_All	"K01560 - 2-haloacid dehalogenase [EC:3.8.1.2]"
Unigene62371_All	"K03379 - cyclohexanone monooxygenase [EC:1.14.13.22]"
Unigene46229_All	"K02945 - small subunit ribosomal protein S1"
Unigene50151_All	"K02945 - small subunit ribosomal protein S1"
Unigene53278_All	"K02945 - small subunit ribosomal protein S1"
Unigene47955_All	"K02967 - small subunit ribosomal protein S2"
CL2592.Contig2_All	"K02986 - small subunit ribosomal protein S4"
Unigene46120_All	"K02990 - small subunit ribosomal protein S6"
Unigene58850_All	"K02948 - small subunit ribosomal protein S11"
Unigene54857_All	"K02956 - small subunit ribosomal protein S15"
Unigene62250_All	"K02956 - small subunit ribosomal protein S15"
CL7801.Contig1_All	"K02863 - large subunit ribosomal protein L1"
CL7801.Contig2_All	"K02863 - large subunit ribosomal protein L1"
CL8320.Contig1_All	"K02886 - large subunit ribosomal protein L2"
CL8320.Contig2_All	"K02886 - large subunit ribosomal protein L2"
Unigene50882_All	"K02906 - large subunit ribosomal protein L3"
Unigene55243_All	"K02931 - large subunit ribosomal protein L5"
Unigene47670_All	"K02935 - large subunit ribosomal protein L7/L12"
Unigene57803_All	"K02864 - large subunit ribosomal protein L10"
Unigene53776_All	"K02867 - large subunit ribosomal protein L11"
Unigene46440_All	"K02871 - large subunit ribosomal protein L13"
CL3011.Contig3_All	"K02874 - large subunit ribosomal protein L14"
Unigene54264_All	"K02887 - large subunit ribosomal protein L20"
Unigene52941_All	"K02890 - large subunit ribosomal protein L22"
Unigene47771_All	"K02897 - large subunit ribosomal protein L25"
Unigene56315_All	"K02899 - large subunit ribosomal protein L27"
Unigene47270_All	"K02902 - large subunit ribosomal protein L28"
Unigene60852_All	"K02902 - large subunit ribosomal protein L28"
CL3011.Contig1_All	"K02904 - large subunit ribosomal protein L29"
CL3011.Contig2_All	"K02904 - large subunit ribosomal protein L29"
Unigene46657_All	"K02433 - aspartyl-tRNA(Asn)/glutamyl-tRNA (Gln) amidotransferase subunit A [EC:6.3.5.6 6.3.5.7]"
Unigene62538_All	"K02433 - aspartyl-tRNA(Asn)/glutamyl-tRNA (Gln) amidotransferase subunit A [EC:6.3.5.6 6.3.5.7]"
Unigene61788_All	"K01876 - aspartyl-tRNA synthetase [EC:6.1.1.12]"
Unigene55631_All	"K01883 - cysteinyl-tRNA synthetase [EC:6.1.1.16]"
Unigene47615_All	"K01870 - isoleucyl-tRNA synthetase [EC:6.1.1.5]"
Unigene54724_All	"K01870 - isoleucyl-tRNA synthetase [EC:6.1.1.5]"
Unigene55698_All	"K01892 - histidyl-tRNA synthetase [EC:6.1.1.21]"
Unigene53554_All	"K01866 - tyrosyl-tRNA synthetase [EC:6.1.1.1]"
CL2592.Contig4_All	"K03076 - preprotein translocase subunit SecY"
Unigene53140_All	"K03076 - preprotein translocase subunit SecY"
Unigene61475_All	"K03076 - preprotein translocase subunit SecY"
Unigene57513_All	"K03217 - preprotein translocase subunit YidC"
Unigene46082_All	"K03071 - preprotein translocase subunit SecB"
Unigene55275_All	"K03106 - signal recognition particle subunit SRP54"
Unigene55412_All	"K03106 - signal recognition particle subunit SRP54"
Unigene62265_All	"K03118 - sec-independent protein translocase protein TatC"
Unigene57629_All	"K03100 - signal peptidase I [EC:3.4.21.89]"
Unigene55500_All	"K04079 - molecular chaperone HtpG"
Unigene46286_All	"K11927 - ATP-dependent RNA helicase RhlE [EC:3.6.4.13]"
Unigene47487_All	"K11927 - ATP-dependent RNA helicase RhlE [EC:3.6.4.13]"
CL3093.Contig1_All	"K12573 - ribonuclease R [EC:3.1.-.-]"
CL3093.Contig2_All	"K12573 - ribonuclease R [EC:3.1.-.-]"
CL9448.Contig2_All	"K05592 - ATP-dependent RNA helicase DeaD [EC:3.6.4.13]"
Unigene48418_All	"K05592 - ATP-dependent RNA helicase DeaD [EC:3.6.4.13]"
Unigene48419_All	"K05592 - ATP-dependent RNA helicase DeaD [EC:3.6.4.13]"
Unigene61949_All	"K03628 - transcription termination factor Rho"
Unigene48914_All	"K04043 - molecular chaperone DnaK"
Unigene49681_All	"K04043 - molecular chaperone DnaK"
Unigene50376_All	"K04043 - molecular chaperone DnaK"
Unigene48037_All	"K04077 - chaperonin GroEL"
Unigene47441_All	"K02316 - DNA primase [EC:2.7.7.-]"
Unigene56213_All	"K02316 - DNA primase [EC:2.7.7.-]"
Unigene62173_All	"K10773 - endonuclease III [EC:4.2.99.18]"
Unigene46386_All	"K03723 - transcription-repair coupling factor (superfamily II helicase) [EC:3.6.4.-]"
Unigene62607_All	"K03703 - excinuclease ABC subunit C"
Unigene47274_All	"K06187 - recombination protein RecR"
Unigene56541_All	"K05813 - sn-glycerol 3-phosphate transport system substrate-binding protein"
Unigene62553_All	"K05815 - sn-glycerol 3-phosphate transport system permease protein"
Unigene61335_All	"K10440 - ribose transport system permease protein"
Unigene57759_All	"K02036 - phosphate transport system ATP-binding protein [EC:3.6.3.27]"
Unigene61860_All	"K09969 - general L-amino acid transport system substrate-binding protein"
Unigene43320_All	"K01999 - branched-chain amino acid transport system substrate-binding protein"
Unigene54560_All	"K01999 - branched-chain amino acid transport system substrate-binding protein"
Unigene56052_All	"K01999 - branched-chain amino acid transport system substrate-binding protein"
Unigene57053_All	"K01999 - branched-chain amino acid transport system substrate-binding protein"
Unigene62576_All	"K01999 - branched-chain amino acid transport system substrate-binding protein"
Unigene56110_All	"K01998 - branched-chain amino acid transport system permease protein"
Unigene61865_All	"K01998 - branched-chain amino acid transport system permease protein"
Unigene62299_All	"K01998 - branched-chain amino acid transport system permease protein"
Unigene62500_All	"K01998 - branched-chain amino acid transport system permease protein"
Unigene56216_All	"K01995 - branched-chain amino acid transport system ATP-binding protein"
Unigene62574_All	"K01995 - branched-chain amino acid transport system ATP-binding protein"
Unigene57677_All	"K13896 - microcin C transport system ATP-binding protein"
Unigene61112_All	"K02016 - iron complex transport system substrate-binding protein"
Unigene59378_All	"K09686 - antibiotic transport system permease protein"
Unigene62060_All	"K09687 - antibiotic transport system ATP-binding protein"
Unigene56570_All	"K06148 - ATP-binding cassette, subfamily C, bacterial"
Unigene62609_All	"K06148 - ATP-binding cassette, subfamily C, bacterial"
Unigene55811_All	"K02453 - general secretion pathway protein D"
CL11011.Contig1_All	"K02455 - general secretion pathway protein F"
CL11011.Contig2_All	"K02455 - general secretion pathway protein F"
Unigene49140_All	"K02456 - general secretion pathway protein G"
Unigene53482_All	"K02460 - general secretion pathway protein K"
Unigene62499_All	"K02454 - general secretion pathway protein E"
Unigene61876_All	"K03205 - type IV secretion system protein VirD4"
Unigene62036_All	"K07667 - two-component system, OmpR family, KDP operon response regulator KdpE"
Unigene53022_All	"K05966 - triphosphoribosyl-dephospho-CoA synthase [EC:2.7.8.25]"
CL4645.Contig1_All	"K03563 - carbon storage regulator"
CL4645.Contig2_All	"K03563 - carbon storage regulator"
Unigene55688_All	"K03092 - RNA polymerase sigma-54 factor"
Unigene61692_All	"K03406 - methyl-accepting chemotaxis protein"
Unigene61836_All	"K03406 - methyl-accepting chemotaxis protein"
Unigene62462_All	"K03406 - methyl-accepting chemotaxis protein"
Unigene56378_All	"K03407 - two-component system, chemotaxis family, sensor kinase CheA [EC:2.7.13.3]"
Unigene62096_All	"K00494 - alkanal monooxygenase alpha chain [EC:1.14.14.3]"
Unigene56532_All	"K08738 - cytochrome c"
Unigene49130_All	"K04564 - superoxide dismutase, Fe-Mn family [EC:1.15.1.1]"
Unigene59303_All	"K02420 - flagellar biosynthetic protein FliQ"
Unigene62601_All	"K02389 - flagellar basal-body rod modification protein FlgD"
Unigene57836_All	"K02412 - flagellum-specific ATP synthase [EC:3.6.3.14]"
Unigene62634_All	"K02391 - flagellar basal-body rod protein FlgF"
Unigene62511_All	"K13581 - modification methylase [EC:2.1.1.72]"
Unigene62518_All	"K01338 - ATP-dependent Lon protease [EC:3.4.21.53]"
Unigene46074_All	"K03531 - cell division protein FtsZ"
Unigene53471_All	"K03531 - cell division protein FtsZ"
Unigene55170_All	"K03531 - cell division protein FtsZ"
Unigene55965_All	"K03590 - cell division protein FtsA"
Unigene54935_All	"K03544 - ATP-dependent Clp protease ATP-binding subunit ClpX"
Unigene47619_All	"K01358 - ATP-dependent Clp protease, protease subunit [EC:3.4.21.92]"
CL5386.Contig1_All	"K02358 - elongation factor Tu"
CL5386.Contig2_All	"K02358 - elongation factor Tu"
Unigene25438_All	"K02358 - elongation factor Tu"
Unigene50881_All	"K02358 - elongation factor Tu"
Unigene51185_All	"K02358 - elongation factor Tu"
Unigene45356_All	"K03087 - RNA polymerase nonessential primary-like sigma factor"
Unigene56446_All	"K08303 - putative protease [EC:3.4.-.-]"
Unigene46732_All	"K03596 - GTP-binding protein LepA"
Unigene47395_All	"K00346"
Unigene53098_All	"K00346"
Unigene55249_All	"K00347"
Unigene53799_All	"K00348"
Unigene46284_All	"K00349"
Unigene46713_All	"K00350"
Unigene47320_All	"K00351"
Unigene62613_All	"K00375"
Unigene46230_All	"K00428"
Unigene61818_All	"K00528"
Unigene55102_All	"K00540"
Unigene47694_All	"K00554"
Unigene47695_All	"K00554"
Unigene62166_All	"K00573"
Unigene47974_All	"K00666"
Unigene57598_All	"K00666"
Unigene61601_All	"K00666"
Unigene61892_All	"K00666"
Unigene62191_All	"K00666"
Unigene62305_All	"K00773"
Unigene56384_All	"K00989"
Unigene54503_All	"K01153"
Unigene57750_All	"K01269"
Unigene55134_All	"K01362"
Unigene62269_All	"K01362"
Unigene62405_All	"K01362"
Unigene54810_All	"K01419"
Unigene61985_All	"K01459"
Unigene46243_All	"K01516"
Unigene49090_All	"K01533"
Unigene53657_All	"K01533"
Unigene54129_All	"K01533"
Unigene62281_All	"K01534"
Unigene61708_All	"K01552"
Unigene57417_All	"K01567"
Unigene62626_All	"K01567"
Unigene62306_All	"K01828"
Unigene57784_All	"K01992"
Unigene61313_All	"K02014"
Unigene62503_All	"K02014"
Unigene62595_All	"K02014"
Unigene62335_All	"K02022"
Unigene62413_All	"K02023"
Unigene57798_All	"K02025"
Unigene59020_All	"K02026"
Unigene55314_All	"K02027"
Unigene62021_All	"K02027"
Unigene62622_All	"K02027"
Unigene62582_All	"K02029"
Unigene62184_All	"K02032"
Unigene55994_All	"K02033"
Unigene57460_All	"K02033"
Unigene62619_All	"K02034"
Unigene62261_All	"K02035"
Unigene58963_All	"K02050"
Unigene62349_All	"K02050"
Unigene57849_All	"K02051"
Unigene62450_All	"K02051"
Unigene55544_All	"K02058"
Unigene56092_All	"K02066"
Unigene45447_All	"K02078"
Unigene46472_All	"K02116"
Unigene61403_All	"K02237"
Unigene62603_All	"K02282"
CL6816.Contig1_All	"K02355"
Unigene51184_All	"K02355"
Unigene51186_All	"K02355"
Unigene56205_All	"K02355"
Unigene45453_All	"K02356"
Unigene62322_All	"K02356"
Unigene62069_All	"K02357"
Unigene54774_All	"K02469"
Unigene56172_All	"K02470"
Unigene56555_All	"K02482"
Unigene48209_All	"K02519"
Unigene53897_All	"K02519"
Unigene47965_All	"K02520"
Unigene56188_All	"K02528"
Unigene57447_All	"K02528"
Unigene43587_All	"K02533"
Unigene61648_All	"K02533"
Unigene54338_All	"K02601"
Unigene54793_All	"K02601"
Unigene48758_All	"K02836"
Unigene47121_All	"K02837"
Unigene54948_All	"K02860"
Unigene47045_All	"K03086"
Unigene50174_All	"K03086"
Unigene50175_All	"K03086"
Unigene57816_All	"K03088"
Unigene57859_All	"K03088"
Unigene62140_All	"K03088"
Unigene62526_All	"K03088"
Unigene62147_All	"K03189"
Unigene47754_All	"K03218"
Unigene62560_All	"K03286"
Unigene62527_All	"K03294"
Unigene57809_All	"K03296"
Unigene62512_All	"K03296"
Unigene33249_All	"K03320"
Unigene12758_All	"K03327"
Unigene57869_All	"K03327"
Unigene45137_All	"K03386"
Unigene47779_All	"K03427"
Unigene55215_All	"K03438"
Unigene62382_All	"K03446"
Unigene62587_All	"K03457"
Unigene48707_All	"K03466"
Unigene62193_All	"K03466"
Unigene46246_All	"K03496"
Unigene50370_All	"K03496"
Unigene53601_All	"K03496"
Unigene55401_All	"K03497"
Unigene61901_All	"K03497"
Unigene62453_All	"K03497"
Unigene57799_All	"K03529"
Unigene47022_All	"K03530"
Unigene47817_All	"K03536"
Unigene45854_All	"K03545"
Unigene68465_All	"K03545"
Unigene56402_All	"K03549"
Unigene57489_All	"K03562"
Unigene58877_All	"K03566"
Unigene62384_All	"K03566"
Unigene46320_All	"K03569"
Unigene46330_All	"K03569"
Unigene56282_All	"K03595"
Unigene49191_All	"K03600"
Unigene56413_All	"K03613"
Unigene56291_All	"K03615"
Unigene61904_All	"K03642"
Unigene61968_All	"K03642"
Unigene57452_All	"K03650"
Unigene61626_All	"K03650"
Unigene49326_All	"K03665"
Unigene49327_All	"K03665"
Unigene49328_All	"K03665"
Unigene61972_All	"K03684"
Unigene62053_All	"K03686"
Unigene48269_All	"K03687"
Unigene48915_All	"K03687"
Unigene56591_All	"K03695"
Unigene26025_All	"K03704"
Unigene47995_All	"K03704"
Unigene48455_All	"K03704"
Unigene50438_All	"K03704"
Unigene53143_All	"K03704"
Unigene61088_All	"K03704"
Unigene55621_All	"K03711"
Unigene56164_All	"K03716"
Unigene56125_All	"K03719"
Unigene55803_All	"K03743"
Unigene45953_All	"K03750"
Unigene54185_All	"K03768"
Unigene49625_All	"K03769"
Unigene49183_All	"K03797"
Unigene48943_All	"K03798"
Unigene48944_All	"K03798"
Unigene49137_All	"K03798"
Unigene53702_All	"K03798"
Unigene53704_All	"K03799"
Unigene50432_All	"K03925"
Unigene62494_All	"K04083"
Unigene54173_All	"K04087"
Unigene48053_All	"K04088"
Unigene53822_All	"K04088"
Unigene62399_All	"K04088"
Unigene62410_All	"K04094"
Unigene62473_All	"K04485"
Unigene57841_All	"K04761"
Unigene62197_All	"K04762"
Unigene47740_All	"K04764"
Unigene46054_All	"K04773"
Unigene46055_All	"K04773"
Unigene48100_All	"K04773"
Unigene12362_All	"K05524"
Unigene53533_All	"K05539"
Unigene56347_All	"K05788"
Unigene61747_All	"K05805"
Unigene47051_All	"K05952"
Unigene57531_All	"K05993"
Unigene55367_All	"K06020"
CL4605.Contig1_All	"K06137"
Unigene58744_All	"K06147"
Unigene62075_All	"K06147"
Unigene56048_All	"K06162"
Unigene62128_All	"K06164"
Unigene56077_All	"K06168"
Unigene62267_All	"K06180"
Unigene56182_All	"K06186"
Unigene46479_All	"K06188"
Unigene55858_All	"K06189"
Unigene47616_All	"K06190"
Unigene49443_All	"K06194"
Unigene45999_All	"K06199"
Unigene47408_All	"K06207"
Unigene55039_All	"K06207"
Unigene56472_All	"K06207"
Unigene53144_All	"K06213"
Unigene53634_All	"K06213"
Unigene54861_All	"K06213"
Unigene62165_All	"K06287"
Unigene50624_All	"K06886"
Unigene47012_All	"K06890"
Unigene57807_All	"K06890"
Unigene62249_All	"K06894"
Unigene633_All	"K06917"
Unigene634_All	"K06917"
Unigene44538_All	"K06948"
Unigene53998_All	"K06995"
Unigene52981_All	"K07003"
Unigene62475_All	"K07006"
Unigene48246_All	"K07011"
Unigene54847_All	"K07011"
Unigene56178_All	"K07019"
Unigene61847_All	"K07025"
Unigene55780_All	"K07040"
Unigene57855_All	"K07045"
Unigene28577_All	"K07047"
Unigene60027_All	"K07047"
Unigene62420_All	"K07058"
Unigene61598_All	"K07068"
Unigene68534_All	"K07080"
Unigene56068_All	"K07110"
Unigene51582_All	"K07113"
Unigene43869_All	"K07126"
Unigene47833_All	"K07140"
Unigene57856_All	"K07161"
Unigene62583_All	"K07161"
Unigene56525_All	"K07175"
Unigene56373_All	"K07180"
Unigene59112_All	"K07239"
Unigene57412_All	"K07245"
Unigene56574_All	"K07289"
Unigene61932_All	"K07303"
Unigene62065_All	"K07303"
Unigene47982_All	"K07339"
Unigene56447_All	"K07340"
Unigene817_All	"K07482"
Unigene46793_All	"K07485"
Unigene52495_All	"K07485"
Unigene44430_All	"K07491"
Unigene51622_All	"K07491"
Unigene47206_All	"K07497"
Unigene62258_All	"K07507"
Unigene62409_All	"K07577"
Unigene8867_All	"K07726"
Unigene55297_All	"K07734"
Unigene21881_All	"K07736"
Unigene56517_All	"K08070"
Unigene59471_All	"K08177"
Unigene61917_All	"K08304"
Unigene50145_All	"K08313"
Unigene62283_All	"K08369"
Unigene62294_All	"K08482"
Unigene62415_All	"K08602"
Unigene555_All	"K08684"
Unigene62277_All	"K08970"
Unigene62592_All	"K08978"
Unigene42532_All	"K09015"
Unigene53013_All	"K09117"
Unigene8556_All	"K09181"
Unigene55885_All	"K09710"
Unigene54037_All	"K09747"
Unigene54016_All	"K09780"
Unigene62625_All	"K09795"
Unigene45499_All	"K09803"
Unigene47810_All	"K09803"
Unigene54772_All	"K09858"
Unigene47575_All	"K09912"
Unigene58719_All	"K09927"
Unigene62224_All	"K09987"
Unigene62617_All	"K10254"
Unigene56485_All	"K11106"
Unigene62469_All	"K11106"
Unigene57446_All	"K11534"
Unigene56303_All	"K13015"
Unigene61896_All	"K13021"
Unigene22019_All	"K13278"
Unigene54763_All	"K14058"
